# Supplementary material for: Ultrastructural and Molecular Characterisation of an Heterosporis-Like Microsporidian in Australian Sea Snakes (Hydrophiinae)
Source: PLoS One. 2016 Mar 23;11(3):e0150724. doi: 10.1371/journal.pone.0150724 (PMC4805256; doi:10.1371/journal.pone.0150724)
Supplement: S1 Dataset — (FAS) [file pone.0150724.s001.fas]

>U26532.1
-CAATAA-----------------------------------------------------
--------------------------TACAATAAGAATAAGATCTATCAG--TTAGTTGT
TAAGGTAATGGCTTAACAAGACTATGACGGATAACGGTATTACTTTGTAATATTCCGGAG
AAGGAGCC-TGAGAGATTGCTACTAAGTCTAAGGATTGCAGCAGGGGCGAAACTTGACCT
ATGA------TATGATATTGAGGCAGTTA-TGAGTAGTAT--------------------
--TTTTAATTATTGTAGTATTG----------TAAGTATATACTACAAG---------AT
AAATCGGAGGGCAAA-TCGAGTGCCAGCAGCCGCGGTAATACTTGTTCCGATAGTGTGTA
TGAT-GATTGATGCAGTTAAAAAGTCTGTAGT----------------------------
-----------T------------------------------------------------
------------------------------------------------------------
--------------------TATTATTAAT--------------AAGCATT-GTG-----
------------------------------------------------------------
----AGGTAT-ATTGTATGGTTAGGA-----------GAGAGATGAAATGTGATAACCCT
AACTGGATGAACAGAAGCGAAAGCTATATACTTAAATGTATTATTAGAACAAGGACGTAA
GCTAGAGGATCGAAGATGATTAGATACCATTGTAG-TTCTAGCAGTAAACTATGTTAAA-
--TCAT-----AGATACAATATTATTTGTATTT----------ATGT---AGAGAAA--T
T-AAGATTATA--TTGACTCTGGGGATAGTATGAT-CGCAAGATTGAAAATTAAA--GAA
ATTGACGGAAGAATACCACAAGGAGT----------------------------------
------------------------------------------------------------
------------------------------------------------------------
------------------------------------------------------------
------------------------------------------------------------
------------------------------------------------------------
------------------------------------------------------------
------------------------------------------------------------
-------------------------------------GGATTGTGCGGCTTAATTTGACT
CAACGC-GGGGTAATTTACC--AGATAT------CACA----------------------
-TGG---------TATAATATTTTATCATGATAGT-GGTGCATGGCCGTTTCCAATGGAT
GCTGTGAAGTAATG------------------------------A-TTAA-TTTCAACAA
GATGTGAGA--CCCTCT-------------------------------------------
---ATTAAG-ACAGATGTAGT----GATACATA-TGAAGGAGAGGATTAAAACAGGTCCG
TTATGCCCTAAGATAATCTGGG------TTGCACGCGCAATACA-ATAAT----------

>U11047.1
ACTACG---------------------------------------------------TTA
AAGTGTAG--------ATAAGATGTGTACAGTAAGAGTGAGACCTATCAG--CTAGTTGT
TAAGGTAATGGCTTAACAAGGCAGTGACGGGTAACGGTATTACTTTGTAATATTCCGGAG
AAGGAGCC-TGAGAGACGGCTACTAAGTCTAAGGATTGCAGCAGGGGCGAAACTTGACCT
ATGGATTTTATC------TGAGGCAGTTA-TGGGAAGTAATA------------------
------TTATATTG------TTTCATATTTTAAAAGTATATGAGGTGAT-----------
TAATTGGAGGGCAAA-TCAAGTGCCAGCAGCCGCGGTAATACTTGTTCCAAGAGTGTGTA
TGAT-GATTGATGCAGTTAAAAAGTCCGTAGT----------------------------
------------------------------------------------------------
------------------------------------------------------------
--------------------TTATATTTAAGA----------------------------
------AGCAATATG---------------------------------------------
----AGGTGT-ACTGTATAGTTGGGA-----------GAAAGATGAAATGTAACGACCCT
GACTGGACGAACAGAAGCGAAAGCTGTACACTTGTATGTATTTTTTGAACAAGGACGTAA
GCTGGAGGAGCGAAGATGATTAGATACCATTGTAG-TTCCAGCAGTAAACTATGCCGAC-
--GATG-----TGATATGATA-TAT-TTTGTAT-------TA-CATA---ATAGAAA--T
TAGAG----TTTTTTGGCTCTGGGGATAGTATGAT-CGCAAGATTGAAAATTAAA--GAA
ATTGACGGAAGAATACCACAAGGAGT----------------------------------
------------------------------------------------------------
------------------------------------------------------------
------------------------------------------------------------
------------------------------------------------------------
------------------------------------------------------------
------------------------------------------------------------
------------------------------------------------------------
-------------------------------------GGATTGTGCGGCTTAATTTGACT
CAACGC-GAGGTAACTTACC--AATATTTTAT--TATTTTGAGA---CGAT--TT-----
-TTA----------ATCAGA-GAATGAT-AATAGT-GGTGCATGGCCGTTTTCAATGGAT
GCTGTGAAGT-TTT------------------------------GATTAA-TTTCAACAA
GACGTGAGA--CCCTT----------TTATTAT---------------------------
-------AG-ACAGACACAA-----TCAGTGTA-GGAAGGAAAGGATTAAAACAGGTCCG
TTATGCCCTCAGACATTTTGGG------CTGCACGCGCAATACA----------------

>L15741.1
TCCAAGATGTGATACTTTCAGGAAACAGAAAATAAAGCATCTATCTTCTAAAGTTTTTTA
GAGGAGAG------------------GAGAAGAAGCACTCA-CCTATCAG--TTAGTAGG
TATGGTAAGGGCATACCTAGACGAAGACGGGT-ACGGGGAAGGCAACTTCGATTCCGGAG
AGGGCGCCTTTAGAGATGGCGACCAGTTCTAAGGAGTGCAGCAGGCTCGAAACTT-ACCG
AATTATAGAAT-------AGAGGTAGTGATGGAAACGTTT--------------------
------ATATAGAA-----ATA----------CTGGTAAAGCAAGTATT---------AT
TAACTGAGG---AAA-GCTGGTGCCAGCAGCCGCGGTAATACTTGCTCCAGGAGCTTATT
CGAT---ATGTTGCGGTTAAAACGTCCGTAGT----------------------CGCGGC
-----------TGGG---------------------------------------------
----------------------------------------------------------AC
TGACCTGTAATCTA------TTTGGTCAACAGAT----------AGATAGGGGCAGTAGC
AAGT--TGGAA-------------------------------------------------
----AAGAGC-AATTTGGTGTCAGCTAATGGTATGGGGAGGGGTAAAGTCTGAGGATCC-
TGCAGGAGGAGCAAAGGCGTAAGCACTGACAAAGATTGATTCTGTTGATCAAGGACAGAG
GCTAGAGGATCGAATACGATTAGATACCGTAGTAG-TTCTAGCAGTGACCGATGATGATT
TTGCC------TTATGCAAT------------------------------AGAGAAA--T
CAAAA----TA---GATCTCCGGGG--AGTACATG-CGCA---CAGGAACTTAAG----A
ATTGACGGAAGCTAGCCACAAGGGTT----------------------------------
------------------------------------------------------------
------------------------------------------------------------
------------------------------------------------------------
------------------------------------------------------------
------------------------------------------------------------
------------------------------------------------------------
------------------------------------------------------------
-------------------------------------GGATTGTGCGGCTTAATTTGACT
CAAAGC-GGAAAAGCTTACC--AAGCTT------ATTTATTCAA---CGAG--TA-----
-TT----------TATCCGA---GAGTAAAATGGT--GTGCATGGCCGTTCCTAACACAT
GGAGTGATTT-TGT------------------------------GATTAACCTTCCGTAA
TCTGTGTAAATCCTC---------------------------------------------
----------ATAATAGCTTGTTTGAAAA-----GAACAATTCGAGCAAGAACAGGTCAG
TGATGTCCTTTGATAGCTTGGG------CTGCACGCGCAATACAATTTTT----------

>AF067144.1
---GAA------------------------------------------------------
--------------------------GCAAGTAAGTTGTGGGCCTATCAG--CTGGTAGT
TAGGGTAATGGCCTAACTAGGCGCAGACGGGATACGGGGGATCAGGGTTTGGTTCCGGAG
AGGGAGCC-TGAGAGATGGCTACTACGTCCAAGGATGGCAGCAGGCGCGAAACTT-GCCT
AATCCTTTGG--------GGAGGCGGTTA-TGAGAAGTGA--------------------
------TGTGTGTG------CG----------AGTGCAAAGGGGTCGCA---------TG
TGATTGGAGGGCAAG-TCGGGTGCCAGCAGCCGCGGTAATACCTGCTCCAATAGTGTCTA
TGGT-GGATGCTGCAGTTAAAATGTCCGTAGT----------------------TG-GG-
-----------GGTATG-------------------------------------------
----------------------------------------------------------TC
TTTGGGGAGATGTT------TGTGGTTTTGTG-----------TGGATGTATGTGTGTTT
GTGG--CAGAGGACG---------------------------------------------
----AGGGGC---------ACTGGATAGTTG---GGCGAGAGGTGAAATGCGAAGACCCT
GACTGGACGAGCGGAAGCGAAGGCTGTGTTCTTGGACTAATGCGGCGATGAAGGACGAAG
GCTAGAGGATCGAAATCGATTAGATACCGTTTTAG-TTCTAGCAGTAAACGATGCCGACT
GGACGGGA---CGGAGGGTGT-------------------TG-TCCA---TGAGAAATCT
T-GAG----TATGCGGGTTCTGGGGATAGTATGCT-CGCAAGAGTGAAACTTGAA--GAG
ATTGACGGAAGGACACCACAAGGAGT----------------------------------
------------------------------------------------------------
------------------------------------------------------------
------------------------------------------------------------
------------------------------------------------------------
------------------------------------------------------------
------------------------------------------------------------
------------------------------------------------------------
-------------------------------------GGAGTGTGCGGCTTAATTTGACT
CAACGC-GGGGCAACTTACC---GGCTCTGAAG-GATGCCTG-----TGAGTGCG-----
-TGG-----------CAGGA--GGCATGCGGCGGT-GGTGCATGGCCGTTTTAAATGGAT
GGCGTGAGCT-TTG------------------------------TCTTAA-GTTGCGTAA
GATGTGAGA--CCCTTT-------------------------------------------
----------GACGGTGTTCT----ACGGAGCAAGGAGGGGATGGAACAGAACAGGTCCG
TTATGCCCTGAGATGAGGCGGG------CTGCACGCGCACTACG----------------

>AY305324.1
GCGGAC-----------------------------------------------------A
GGGAGCGG----------------CTGCGGCGGAGTTGCTGGCCCATCAG--CTGGTAGG
TAGGGTAAGGGCCTACCTAGGCGACGACGGGTGACGGGGGGTGAGAGCCCGGAACCGGAG
AGGGAGCC-TGAGAAACAGCTCCCACGTCCAAGGACGGCAGCAGGCGCGGAACTT-GCCC
AATCC--CGGCGGG----GGAGGCAGCCA-CAAGACGTGG--------------------
----GGGCCCGGAA------CG----------CACGGCAAAGGAGTGCG--------GGG
CGACTGGAGGGCAAG-TCTGGTGCCAGCAGCCGCGGTAATTCCAGCTCCAGGAGCGCACA
TGAG-TGTTGCTGCAGTTAAAACGTCCGTAGT----------------------CG-GCC
-----------CGGGCG-------------------------------------------
---------------------------------------------------------CGC
TGTGAGGAAACCGC------GGGGCCCAAGGCG-----------GCGGGCA-GCACGGGA
G-----CGGGGGCGA---------------------------------------------
---CAGGAAC-GGACAACGGCCGCGGGATCCGGGGGCGAGAGGTGAAAATCGGGGACCCC
GCGGGGACGGGCGGAAGCGAAGGCGGCGGCCGGGGACGTGTCCGTTGATCAAGGACGAAG
GCCGGAGGATCAAAGATGATTAGATACCGTCGTAG-TTCCGGCAGTAAACGATGCCGAC-
------------GGGGCGAGG-CCAGGGGGCTG-------TG-TCCG---GGAGAAA--T
TGGAG----TGTTTGGGCTCTGGGGATAGTACGGT-CGCAAGACAGAAACTTAAA--GAA
ATTGACGGAAGGACACCACAAGGAGT----------------------------------
------------------------------------------------------------
------------------------------------------------------------
------------------------------------------------------------
------------------------------------------------------------
------------------------------------------------------------
------------------------------------------------------------
------------------------------------------------------------
-------------------------------------GGAGTGTGCGGCTTAATTTGACT
CAACGC-GGGGCAGCTTACC--AGGGCCG-----GATGCGCG-----GGAGATTG-----
GCGGCGGAGCGCCCCCGAGA-TTGCGCA-GGGAGTGGGTGCATGGCCGTTTGCAACACGT
GGGGTGACCTGTCT------------------------------GGTTGA-TTCCGACAA
CGCGTGAGG--CCTGGG-GTG-----CAGCAGG----------------------GGCTG
TGCGACGGGCGGCGGC---------AAGCTGCA-GGAGGGCAGG--CGAAAACAGGTCAG
TGATGCCCTCAGATGCTCTGGG------CTGCACGCGCACTACA-ATGGC----------

>GU196257.1
ACGTAA------------------------------------------------ACCATA
TGGTGCAG------------------GAGAGTAAGATGCCATCCTATCAG--TTAGTAAG
TAGGGTAAGTGCCTACTTAGACGAAAACGGGT-ACGGGGAATGAGGGTTTGATTCCGGAG
AGGGAGCC-TGAGAGATGGCTACCAGGACCAAGGTCAGCAGCAGGCGCGAAAATT-ATCG
AAGCCCGCCGAGG-----GGCGATAGTGA-GGAGACGTGT--------------------
-----ATAACGAAG------TG----------CGTGTAAAGAACGTGCT---------AA
TAACTGGAGGTCAAG-TCTGGGGCCAGCATCCGCGGTAATTCCAGCTCCAGGGGGGTCTA
TGAT-GATTGCTGCGATTAAAAAGTCCGTAGT----------------------CA-ATC
-----------TGACTG-------------------------------------------
----------------------------------------------------------AC
TGGCCTGCAATGTG------ATTGATTAAAGA------------ACGAGCA-GGGCTAGG
AAAG--CAGAAAATT---------------------------------------------
----AGGAGC-GACCGAGGGCTAGAGTATTGAATGGCGAGAGGTGAAATTTGATGACCCA
TTCAGGAGTGACAAAGGCGAAGGCACTAGTCAAGGGCGAATCCGATGATCAAGGACGTAG
GCTAGAGTTTCGAAAACGATTAGAGACCGGAGTAG-TTCTAGCAGTAAACTATGCCGAC-
--GCCG-----TGGTATCTAATTTTAACAGGTA-------TTGCGGA---AGAGAAA--T
C-AAG----TA---AGGCTTTGGGGAGAGTACGCG-CGCAAGCGATAAATTTAAA-GGAA
ATTGACGGAGGAACACCACAAGGAGT----------------------------------
------------------------------------------------------------
------------------------------------------------------------
------------------------------------------------------------
------------------------------------------------------------
------------------------------------------------------------
------------------------------------------------------------
------------------------------------------------------------
-------------------------------------GGAGTGTGCGGCTTAATTTGACT
CAACGC-GGGACAGCTTACC--AGGCCC------GATAATCGAG---CGAG--CG-----
-TAG---------TACGCGA-TAGGTTA-AAAAGT-GGTGCATGGCTGCTTTCGACAGTT
GGGGTGACCTTAAG------------------------------GGTTAA-TTCCGGCAA
GTAGTGAAA--CCCCTGCAAA---------------------------------------
---TAGTGG-ACAGGTATTTTTTA-AGAATAAA-GGAAGGAAGGGAAAAGAGCAGGTCAT
GGTTGCCTTTAGAATGCCTGGGCCTGCACCGCGCCCACCTTACATGTGCA----------

>AF320310.1
CCAAAC------------------------------------------------CTGTAA
AGGTGAGG------------------CAGAGTAAGAAGCCATCCCATCAG--TTATTAAG
TACGGTAAGGGCCTACTTAGACGAAAACGGGT-ACGGGGAATTATCGTTTGATTCCGGAG
AGGGAGCC-TGAGATACGGCTACCGGGTCCAAGGACATCAGCAGGCGCGAAAATT-ACCG
CAGCCTGCGATCAG----GGCGGTAGTAA-GGAGACGTGA--------------------
------TGACCAAA------TG----------CTGATAAAAGCTGCACT---------AG
TGACAGGAGGAAAAG-ACTGGTGCCAGCACCCGCGGTAATACCAACTCCTGGAGTGTATA
TAATCGATGGCTGCAGTTAAAGAGTTCGTAGC----------------------CGAGGC
-----------ATTATT-------------------------------------------
----------------------------------------------------------AA
CTGCGTTAAAGGGG------ATATCTCAA---------------ATATCCT-GTGCGCAG
TGATTTTGCAAGAAT---------------------------------------------
----AAGAGT-GCTTAGGGACCAGAGTATCATACGGCGACTGGTGAAATGGGATGACCCG
TGTGGGAGTAACAGAGGCGAAAGCGCTGGCCAGGGGCGAGTCCGATGGTAAAGGACGTAG
GCTAGAGGATCGAAGACGATTAGAGACCGTTGTAG-TTCTAGCAGTAAACGATGCCGAT-
--GTTG-----TGGTGCCGAA---TAATGGCGA-------CG-CGAA---AGAGAAA--T
C-GAG----TA---GGGCCCTGGGGAGAGTACACG-CGCAAGCGAGAAATTTAAA-GGAA
ATTGACGGAAGAACACCACAAGGAGT----------------------------------
------------------------------------------------------------
------------------------------------------------------------
------------------------------------------------------------
------------------------------------------------------------
------------------------------------------------------------
------------------------------------------------------------
------------------------------------------------------------
-------------------------------------GGAGTGTGCGGCTTAATTTGACT
CAACGC-GGGACAACTTACC--GGGCCC------GACGACCGTA---AGAG--TG-----
-TAA---------CACACGA-TAGGTCG-AAGAGT-GGTGCATGGCCGTTAACGACGAGT
GGAGTGATCT-TTG------------------------------GGTTAA-GTCCGTAAA
TTAGTGAGA--CCTCAG-CCG---------------------------------------
---TAAGGG-ACAGGTGCGC-----AAAGCACA-GGAAGGATGGGTCAAGGACAGGTCAG
TGATGCCCTTAGATGGTCCGGG------CTGCACGCGCAATACA-GTGGT-----CGCCG

>AB923879.1
ACGAAT------------------------------------------------------
-AGTGTAG------------------GGGAGTAAGAAGCCCTCCCCTCAG--TTAGTAAG
TAGGGTAAGGGCCTACTTAGACGAAGACGGT--ACGGGGGATTATCGTTTGATTCCGGGG
AGGGGGCC-TGAGAGACGGCTACCCGGCCCAGGG-CAGCAGCAGGCGCGAAAATT-ACCG
CAGCCTGCGTTCAG----GGCGGTAGTAA-GGGGACGTGA--------------------
------AAACAATG------TG----------CGGGCAAAAAACGACT----------AG
ATACAGGGGGGCAAG-ACTGGTGCCCGCACCCGCGGTAATACCCGCTCCTGGGGTGTCTA
TGAT-GATTTCTGCAGTTAAAGAGTTCGTAGT----------------------CG-AAG
-----------TGGTTA-------------------------------------------
---------------------------------------------------------TAA
CGGTGTAACAGGCC------TTCTCTCAAGGG------------GGGTTAT-GCGCCGTG
ATTC--CCTGGGATA---------------------------------------------
----AGGGGC-GTTTAGGGGCCCGGTTATTAAGCGACGAGGGGTGAAATCTGGTGACTCG
CTTAGGAGCAACAGAGGCGAAAGCGCTGGCCCGGGGCGAATCCGA-GATAAAGGGCGTAG
GCTAGAGGGTCGAAGACGATTAGAGACCGTTTTAG-TTCTAGCAGTAAACGATGCCGAT-
--ACCG-----TGGTGCGGGTAC-------CGA-------CG--GGG---AGAGAAA--T
C-GAG----TA---GGGCCCTGGGGGGAGTACACG-CGCAAGAG-GGAATTTAAA-GGGA
ATTTACGGGAGAACACCACAAGGGGT----------------------------------
------------------------------------------------------------
------------------------------------------------------------
------------------------------------------------------------
------------------------------------------------------------
------------------------------------------------------------
------------------------------------------------------------
------------------------------------------------------------
-------------------------------------GGGGTGTGCGGCTTAATTTTACT
CAACGC-GGGGCAGCTTACC--CGGCCC------GACGGCCGGG---CGAG--TG-----
-TTT---------TACACGA-TAGGTCG-AAGAGT-GGTGCATGGCCGTTAACGACGAGT
GAGGTGACTT-TTT------------------------------GGTTAA-ATCCGGGGG
GTAGTGAGA--CCCCTA-CCG---------------------------------------
---AAAGGG-GCAGGTGCCG-----AAAGCACA-GGGAGGGAGGGTCAAGAACAGGTCAG
TGATGCCCTCAGATGGTCTGGG------CTGCACGCGCACTACA-GTGGT-----CATAG

>XR552272.1
GCAG--------------------------------------------------------
--GTGCGG------------------GAGAGTAAGGAGCCATCCCATCAG--TTAGTAAG
TAGGGTAAGGGCCTACTTAGACGAAGACGGGT-ACGGGGAATTAGAGTTCGATTCCGGAG
AGGGAGCC-TGAGAGACGGCTACCAGGTCCAAGGACAGCAGCAGGCGCGGAAATT-ACCG
AAGCCCGCGTTCGG----GGCGGTAGTAA-GGAGACGTGA--------------------
------ATACGATG------TG----------CAGGTAAAATATGCACT---------GG
TAACAGGAGGTCAAG-ACTGGTGCCAGCATCCGCGGTAATACCAGCTCCTGGAGTGTCTA
TGAT-GATTGTTGCAGTTAAAGAGTTCGTAGT----------------------CG-GGC
-----------TGCATG-------------------------------------------
----------------------------------------------------------AC
CGGCGCTGAAGGCT------CCCTATCGAGGG------------GGGCAGG-GCGCCGGA
AAAG--CAGAGGATG---------------------------------------------
----AGGAGC-GGCCGGGGGCCAGGTTATTAAGCGACGAGAGGTGAAATTTGATGACTCG
CTTAGGAGCAGCAGAGGCGAAAGCGCTGGCCAGGGGCGAATCCGATGATAAAGGACGTAG
GCTAGAGGATCGAAGACGATTAGAGACCGTTGTAG-TTCTAGCAGTAAACGATGCCGAT-
--GCCG-----TGGGGCGGTG---CAGCCGCCA-------CG-CGGA---GGAGAAA--T
T-GAG----TA---GGGCCCTGGGGAGAGTACACG-CGCAAGCGAGAAATTTAAA-GGAA
ATTGACGGAAGAACACCACAAGGAGT----------------------------------
------------------------------------------------------------
------------------------------------------------------------
------------------------------------------------------------
------------------------------------------------------------
------------------------------------------------------------
------------------------------------------------------------
------------------------------------------------------------
-------------------------------------GGAGTGTGCGGCTTAATTTGACT
CAACGC-GGGACAGCTTACC--AGGCCC------GACGGTCGCA---CGAG--TG-----
-TGG---------TACACGA-TAGGCCG-GAGAGT-GGTGCATGGCCGTTAACGACAAGT
GGGGTGACCT-TTG------------------------------GGTTAA-GTCCGGGAA
GTAGTGAGA--CCCCTGCCGG---------------------------------------
CGCGCCGGG-ACAGGTGCTC-----AAAGCACA-GGAAGGAAGGGTCAAGAACAGGTCAG
TGATGCCCTTAGATGGTCTGGG------CTGCACGCGCACTACA-GTGGT-----CGCAG

>AF044387.1
CCGAGA--------------------------------------------------ACAT
TAGTGAGA------------------GAGAGTAAGGAGCCATCCCATCAG--TTAGTAAG
TAGGGTAAGGGCCTACTTAGACGAGGACGGGT-ACGGGGAATTAGAGTTTGATTCCGGAG
AGGGAGCC-TGAGAGACGGCTACCAGGTCCAAGGACAGCAGCAGGCGCGAAAATT-ACCG
AAGCCTGCATTCAG----GGCGGTAGTAA-GGAAACGTGA--------------------
------AAACGATG------TG----------CAGGTAAAGAATGCACT---------AG
TAACAGGAGGTCAAG-ACTGGTGCCAGCATCCGCGGTAATACCAGCTCCTGGAGTGTCTA
TGAT-GATTGCTGCAGTTAAAGAGTTCGTAGT----------------------CG-GAC
-----------TGCGTG-------------------------------------------
----------------------------------------------------------AC
TGGCGTGAAAGACCCTTTTATTCATTCAAGGG------------GGGCGCA--CGCCGGA
AAAG--CAGGGAATA---------------------------------------------
----AGGAGC-GGCCGGGGCACAGGTTATTAAGCGACGAGAGGTGAAATTTGATGACTCG
CTTAGGAGCAACAGAGGCGAAACGGCTGTGCAGGGGCGATTCCGATGATAAAGGACGTAG
GCTAGAGGATCGAAGATGATTAGAGACCGTTGTAG-TTCTAGCAGTAAACGATGCCGAT-
--GCCG-----TGGGGCAGTTCTTAGACTGCGC-------CG-CGGA---AGAGAAA--T
T-GAG----TA---GGGCCCTGGGGAGAGTACACG-CGCAAG----AAATTTAAA-GGAA
ATTGACGGAAGAACACCACAAGGAGT----------------------------------
------------------------------------------------------------
------------------------------------------------------------
------------------------------------------------------------
------------------------------------------------------------
------------------------------------------------------------
------------------------------------------------------------
------------------------------------------------------------
-------------------------------------GGAGTGTGCGGCTTAATTTGACT
CAACGC-GGGACAGCTTACC--AGGCCC------GACGACCGCA---CGAG--TG-----
-TGG---------TACACGA-TAGGTCG-GAGAGT-GGTGCATGGCCGTTAACGACAAGT
GGGGTGACCT-TTG------------------------------GGTTAA-GTCCGGGAA
GTTGTGAGA--CCCCTG-CTG--------------------------------------G
CGAGCCAGGCACAGGTGCTC-----AAAGCACA-GGAAGGAAGGGTCAAGAACAGGTCAG
TGATGCCCTTAGATGGTCTGGG------CTGCACGCGCACTACA-GTGGT-----CACAC

>GU183263.1
TTGAGA---------------ACTGCACTT------------------------TGGTGG
CAGTGCTG------------------GAGAGTAAGGAGCCATCCCATCAG--TTAGTAAG
TAAGGTAAGGGCCTACTTAGACGAAGACGGGT-ACGGGGAATTACAGTTTGATTCCGGAG
AGGGAGCC-TGAGAGACGGCTACCAGGTCCAAGGACAGCAGCAGGCGCGAAAATT-ACCG
AAGCCTCCGGTGAG----GGCGGTAGTAA-GGAGACGTGG--------------------
------ATACGATG------TG----------CAGGTAAATAATGCAGT---------AG
TAACAGGAGGTCAAG-ACTGGTGCCAGCATCCGCGGTAATACCAGCTCCTGGAGTGTCTA
TGAT-GATTGCTGCAGTTAAAGTGTTCGTAGT----------------------CG-GGC
-----------TGTGTG-------------------------------------------
----------------------------------------------------------AC
TGGCGTGAAAGGCC------TTCTTTCAAGGG------------GGGCATA-GCGCGGGG
AAAG--CAGAGGATA---------------------------------------------
----AGGAGC-GTTTTGGGGCCAGGGTATTAAGCGACGAGAGGTGAAATTTKATGACTCG
CTTAGGAGCGACAGAGGCGAAAGCGCTGGCCAGGGGCGAATCCGATGATAAAGGACGTAG
GCTAGAGGATCGAAGACGATTAGAGACCGTTGTAG-TTCTAGCAGTAAACAATGCCGAT-
--GCCG-----TGGTGTGTGT-TGTGTGCGC---------CG-CGGA---AGAGAAA--T
T-GAG----TA---GGGCCCTGGGGAGAGTACACG-CGCAAGCGAGAAATTTAAA-GGAA
ATTGACGGAAGAACACCACAAGGAGT----------------------------------
------------------------------------------------------------
------------------------------------------------------------
------------------------------------------------------------
------------------------------------------------------------
------------------------------------------------------------
------------------------------------------------------------
------------------------------------------------------------
-------------------------------------GGAGTGTGCGGCTTAATTTGACT
CAACGC-GGGACAGCTTACC--AGGCCC------GACGACCGCA---CGAG--TG-----
-TGG---------TACACGA-TAGGTCG-AAGAGT-GGTGCATGGCCGTTAACGACAAGT
GGGGTGACCT-TTG------------------------------GGTTAA-GTCCGTGAA
GTAGTGAGA--CCCCTG-CTG-TTCTTTTTGTG----------------------ATG--
---GACAGG-ACAGGTGCGC-----AAAGCACA-GGAAGGAAGGGGCAAGAACAGGTCAG
TGATGCCCTTAGATGGTCTGGG------CTGCACGCGCACTACA-GTGGT-----CACAG

>AF356225.1
TCAAAA---------------GCGGTT---------------------------------
--GCGCGG------------------AAGAGTAAGGAGCCATCCCATCAG--TTAGTAAG
TAGGGTAAGGGCCTACTTAGACGAAGACGGGT-ACGGGGAATTGTGGTTTGATTCCGGAG
AGGGAGCC-TGAGAGACGGCTACCAGGTCCAAGGACAGCAGCAGGCGCGAAAATT-ACCG
AAGCCTCCGGTGAG----GGCGGTAGTAA-GGAGACGTGG--------------------
------AAACGATG------AG----------GAGGTAAAGAATGCTCT---------GG
TAACAGGAGGTCAAG-ACTGGTGCCAGCATCCGCGGTAATACCAGCTCCTGGAGTGTCTA
TGAT-GATTGCTGCAGTTAAAGAGTTCGTAGT----------------------CG-GGC
-----------TGCGTG-------------------------------------------
----------------------------------------------------------AC
TGGCGTGAAAGGCC------TTCTTTCAAGGG------------GGGCAGA-GCGCTAGG
AAAG--CAGAGGATA---------------------------------------------
----AGGAGC-GTTTTGGGGCCAGGTTATTAAGCGACGAGAGGTGAAATTTGATGACTCG
CTTAGGAGGAACAGAGGCGAAAGCGCTGGCCAGGGGCGAATCCGATGATAAAGGACGTAG
GCTAGAGGATCGAAGACGATTAGAGACCGTTGTAG-TTCTAGCAGTAAACGATGCCGAT-
--GCCG-----TGGTGCG------TGCGCGCGA-------CG-CGGA---GGAGAAA--T
T-GAG----TA---GGGCCCTGGGGAGAGTACACG-CGCAAGCGAGAAATTTAAA-GGAA
ATTGACGGAAGAACACCACAAGGAGT----------------------------------
------------------------------------------------------------
------------------------------------------------------------
------------------------------------------------------------
------------------------------------------------------------
------------------------------------------------------------
------------------------------------------------------------
------------------------------------------------------------
-------------------------------------GGAGTGTGCGGCTTAATTTGACT
CAACGC-GGGACAGCTTACC--AGGCCC------GACGACCGCA---GGAG--TG-----
-TTG---------TACACGA-TAGGTCG-AAGAGT-GGTGCATGGCCGTTAACGACAAGT
GGGGTGACCT-TTG------------------------------GGTTAA-GTCCGGGAA
GTAGTGAGA--CCCCTG-CTG-TTTTTTTTTTG---------------------------
---GACAGG-ACAGGTGCTC-----AAAGCACA-GGAAGGAAGGGTCAAGAACAGGTCAG
TGATGCCCTTAGATGGTCTGGG------TTGCACGCGCACTACA-GTGGT-----CACAG

>KC137552.1
TCAAAA---------------GCGGTT---------------------------------
--GCGCGG------------------AAGAGTAAGGAGCCATCCCATCAG--TTAGTAAG
TAGGGTAAGGGCCTACTTAGACGAAGACGGGT-ACGGGGAATTGTGGTTTGATTCCGGAG
AGGGAGCC-TGAGAGACGGCTACCAGGTCCAAGGACAGCAGCAGGCGCGAAAATT-ACCG
AAGCCTCCGGTGAG----GGCGGTAGTAA-GGAGACGTGG--------------------
------AAACGATG------AG----------GAGGTAAAGAATGCTCT---------GG
TAACAGGAGGTCAAG-ACTGGTGCCAGCATCCGCGGTAATACCAGCTCCTGGAGTGTCTA
TGAT-GATTGCTGCAGTTAAAGAGTTCGTAGT----------------------CG-GGC
-----------TGCGTG-------------------------------------------
----------------------------------------------------------AC
TGGCGTGAAAGGCC------TTCTTTCAAGGG------------GGGCAGA-GCGCTAGG
AAAG--CAGAGGATA---------------------------------------------
----AGGAGC-GTTTTGGGGCCAGGTTATTAAGCGACGAGAGGTGAAATTTGATGACTCG
CTTAGGAGGAACAGAGGCGAAAGCGCTGGCCAGGGGCGAATCCGATGATAAAGGACGTAG
GCTAGAGGATCGAAGACGATTAGAGACCGTTGTAG-TTCTAGCAGTAAACGATGCCGAT-
--GCCG-----TGGTGCG------TGCGCGCGA-------CG-CGGA---GGAGAAA--T
T-GAG----TA---GGGCCCTGGGGAGAGTACACG-CGCAAGCGAGAAATTTAAA-GGAA
ATTGACGGAAGAACACCACAAGGAGT----------------------------------
------------------------------------------------------------
------------------------------------------------------------
------------------------------------------------------------
------------------------------------------------------------
------------------------------------------------------------
------------------------------------------------------------
------------------------------------------------------------
-------------------------------------GGAGTGTGCGGCTTAATTTGACT
CAACGC-GGGACAGCTTACC--AGGCCC------GACGACCGCA---GGAG--TG-----
-TTG---------TACACGA-TAGGTCG-AAGAGT-GGTGCATGGCCGTTAACGACAAGT
GGGGTGACCT-TTG------------------------------GGTTAA-GTCCGGGAA
GTAGTGAGA--CCCCTG-CTG-----TTTTTTG---------------------------
---GACAGG-ACAGGTGCTC-----AAAGCACA-GGAAGGAAGGGTCAAGAACAGGTCAG
TGATGCCCTTAGATGGTCTGGG------CTGCACGCGCACTACA-GTGGT-----CACAG

>KC137551.1
TCAAAA---------------GCGGTT---------------------------------
--GCGCGG------------------AAGAGTAAGGAGCCATCCCATCAG--TTAGTAAG
TAGGGTAAGGGCCTACTTAGACGAAGACGGGT-ACGGGGAATTGTGGTTTGATTCCGGAG
AGGGAGCC-TGAGAGACGGCTACCAGGTCCAAGGACAGCAGCAGGCGCGAAAATT-ACCG
AAGCCTCCGGTGAG----GGCGGTAGTAA-GGAGACGTGG--------------------
------AAACGATG------AG----------GAGGTAAAGAATGCTCT---------GG
TAACAGGAGGTCAAG-ACTGGTGCCAGCATCCGCGGTAATACCAGCTCCTGGAGTGTCTA
TGAT-GATTGCTGCAGTTAAAGAGTTCGTAGT----------------------CG-GGC
-----------TGCGTG-------------------------------------------
----------------------------------------------------------AC
TGGCGTGAAAGGCC------TTCTTTCAAGGG------------GGGCAGA-GCGCTAGG
AAAG--CAGAGGATA---------------------------------------------
----AGGAGC-GTTTTGGGGCCAGGTTATTAAGCGACGAGAGGTGAAATTTGATGACTCG
CTTAGGAGGAACAGAGGCGAAAGCGCTGGCCAGGGGCGAATCCGATGATAAAGGACGTAG
GCTAGAGGATCGAAGACGATTAGAGACCGTTGTAG-TTCTAGCAGTAAACGATGCCGAT-
--GCCG-----TGGTGCG------TGCGCGCGA-------CG-CGGA---GGAGAAA--T
T-GAG----TA---GGGCCCTGGGGAGAGTACACG-CGCAAGCGAGAAATTTAAA-GGAA
ATTGACGGAAGAACACCACAAGGAGT----------------------------------
------------------------------------------------------------
------------------------------------------------------------
------------------------------------------------------------
------------------------------------------------------------
------------------------------------------------------------
------------------------------------------------------------
------------------------------------------------------------
-------------------------------------GGAGTGTGCGGCTTAATTTGACT
CAACGC-GGGACAGCTTACC--AGGCCC------GACGACCGCA---GGAG--TG-----
-TTG---------TACACGA-TAGGTCG-AAGAGT-GGTGCATGGCCGTTAACGACAAGT
GGGGTGACCT-TTG------------------------------GGTTAA-GTCCGGGAA
GTAGTGAGA--CCCCTG-CTG-----TTTTTTG---------------------------
---GACAGG-ACAGGTGCTC-----AAAGCACA-GGAAGGAAGGGTCAAGAACAGGTCAG
TGATGCCCTTAGATGGTCTGGG------CTGCACGCGCACTACA-GTGGT-----CACAG

>KC137553.1
TCAAAA---------------GCGGTT---------------------------------
--GCGCGG------------------AAGAGTAAGGAGCCATCCCATCAG--TTAGTAAG
TAGGGTAAGGGCCTACTTAGACGAAGACGGGT-ACGGGGAATTGTGGTTTGATTCCGGAG
AGGGAGCC-TGAGAGACGGCTACCAGGTCCAAGGACAGCAGCAGGCGCGAAAATT-ACCG
AAGCCTCCGGTGAG----GGCGGTAGTAA-GGAGACGTGG--------------------
------AAACGATG------AG----------GAGGTAAAGAATGCTCT---------GG
TAACAGGAGGTCAAG-ACTGGTGCCAGCATCCGCGGTAATACCAGCTCCTGGAGTGTCTA
TGAT-GATTGCTGCAGTTAAAGAGTTCGTAGT----------------------CG-GGC
-----------TGCGTG-------------------------------------------
----------------------------------------------------------AC
TGGCGTGAAAGGCC------TTCTTTCAAGGG------------GGGCAGA-GCGCTAGG
AAAG--CAGAGGATA---------------------------------------------
----AGGAGC-GTTTTGGGGCCAGGTTATTAAGCGACGAGAGGTGAAATTTGATGACTCG
CTTAGGAGGAACAGAGGCGAAAGCGCTGGCCAGGGGCGAATCCGATGATAAAGGACGTAG
GCTAGAGGATCGAAGACGATTAGAGACCGTTGTAG-TTCTAGCAGTAAACGATGCCGAT-
--GCCG-----TGGTGCG------TGCGCGCGA-------CG-CGGA---GGAGAAA--T
T-GAG----TA---GGGCCCTGGGGAGAGTACACG-CGCAAGCGAGAAATTTAAA-GGAA
ATTGACGGAAGAACACCACAAGGAGT----------------------------------
------------------------------------------------------------
------------------------------------------------------------
------------------------------------------------------------
------------------------------------------------------------
------------------------------------------------------------
------------------------------------------------------------
------------------------------------------------------------
-------------------------------------GGAGTGTGCGGCTTAATTTGACT
CAACGC-GGGACAGCTTACC--AGGCCC------GACGACCGCA---GGAG--TG-----
-TTG---------TACACGA-TAGGTCG-AAGAGT-GGTGCATGGCCGTTAACGACAAGT
GGGGTGACCT-TTG------------------------------GGTTAA-GTCCGGGAA
GTAGTGAGA--CCCCTG-CTG-----TTTTTTG---------------------------
---GACAGG-ACAGGTGCTC-----AAAGCACA-GGAAGGAAGGGTCAAGAACAGGTCAG
TGATGCCCTTAGATGGTCTGGG------CTGCACGCGCACTACA-GTGGT-----CACAG

>KC137548.1
TCAAAA---------------GCGGTT---------------------------------
--GCGCGG------------------AAGAGTAAGGAGCCATCCCATCAG--TTAGTAAG
TAGGGTAAGGGCCTACTTAGACGAAGACGGGT-ACGGGGAATTGTGGTTTGATTCCGGAG
AGGGAGCC-TGAGAGACGGCTACCAGGTCCAAGGACAGCAGCAGGCGCGAAAATT-ACCG
AAGCCTCCGGTGAG----GGCGGTAGTAA-GGAGACGTGG--------------------
------AAACGATG------AG----------GAGGTAAAGAATGCTCT---------GG
TAACAGGAGGTCAAG-ACTGGTGCCAGCATCCGCGGTAATACCAGCTCCTGGAGTGTCTA
TGAT-GATTGCTGCAGTTAAAGAGTTCGTAGT----------------------CG-GGC
-----------TGCGTG-------------------------------------------
----------------------------------------------------------AC
TGGCGTGAAAGGCC------TTCTTTCAAGGG------------GGGCAGA-GCGCTAGG
AAAG--CAGAGGATA---------------------------------------------
----AGGAGC-GTTTTGGGGCCAGGTTATTAAGCGACGAGAGGTGAAATTTGATGACTCG
CTTAGGAGGAACAGAGGCGAAAGCGCTGGCCAGGGGCGAATCCGATGATAAAGGACGTAG
GCTAGAGGATCGAAGACGATTAGAGACCGTTGTAG-TTCTAGCAGTAAACGATGCCGAT-
--GCCG-----TGGTGCG------TGCGCGCGA-------CG-CGGA---GGAGAAA--T
T-GAG----TA---GGGCCCTGGGGAGAGTACACG-CGCAAGCGAGAAATTTAAA-GGAA
ATTGACGGAAGAACACCACAAGGAGT----------------------------------
------------------------------------------------------------
------------------------------------------------------------
------------------------------------------------------------
------------------------------------------------------------
------------------------------------------------------------
------------------------------------------------------------
------------------------------------------------------------
-------------------------------------GGAGTGTGCGGCTTAATTTGACT
CAACGC-GGGACAGCTTACC--AGGCCC------GACGACCGCA---GGAG--TG-----
-TTG---------TACACGA-TAGGTCG-AAGAGT-GGTGCATGGCCGTTAACGACAAGT
GGGGTGACCT-TTG------------------------------GGTTAA-GTCCGGGAA
GTAGTGAGA--CCCCTG-CTGTTTTTTTTTTTG---------------------------
---GACAGG-ACAGGTGCTC-----AAAGCACA-GGAAGGAAGGGTCAAGAACAGGTCAG
TGATGCCCTTAGATGGTCTGGG------CTGCACGCGCACTACA-GTGGT-----CACAG

>KC137549.1
TCAAAA---------------GCGGTT---------------------------------
--GCGCGG------------------AAGAGTAAGGAGCCATCCCATCAG--TTAGTAAG
TAGGGTAAGGGCCTACTTAGACGAAGACGGGT-ACGGGGAATTGTGGTTTGATTCCGGAG
AGGGAGCC-TGAGAGACGGCTACCAGGTCCAAGGACAGCAGCAGGCGCGAAAATT-ACCG
AAGCCTCCGGTGAG----GGCGGTAGTAA-GGAGACGTGG--------------------
------AAACGATG------AG----------GAGGTAAAGAATGCTCT---------GG
TAACAGGAGGTCAAG-ACTGGTGCCAGCATCCGCGGTAATACCAGCTCCTGGAGTGTCTA
TGAT-GATTGCTGCAGTTAAAGAGTTCGTAGT----------------------CG-GGC
-----------TGCGTG-------------------------------------------
----------------------------------------------------------AC
TGGCGTGAAAGGCC------TTCTTTCAAGGG------------GGGCAGA-GCGCTAGG
AAAG--CAGAGGATA---------------------------------------------
----AGGAGC-GTTTTGGGGCCAGGTTATTAAGCGACGAGAGGTGAAATTTGATGACTCG
CTTAGGAGGAACAGAGGCGAAAGCGCTGGCCAGGGGCGAATCCGATGATAAAGGACGTAG
GCTAGAGGATCGAAGACGATTAGAGACCGTTGTAG-TTCTAGCAGTAAACGATGCCGAT-
--GCCG-----TGGTGCG------TGCGCGCGA-------CG-CGGA---GGAGAAA--T
T-GAG----TA---GGGCCCTGGGGAGAGTACACG-CGCAAGCGAGAAATTTAAA-GGAA
ATTGACGGAAGAACACCACAAGGAGT----------------------------------
------------------------------------------------------------
------------------------------------------------------------
------------------------------------------------------------
------------------------------------------------------------
------------------------------------------------------------
------------------------------------------------------------
------------------------------------------------------------
-------------------------------------GGAGTGTGCGGCTTAATTTGACT
CAACGC-GGGACAGCTTACC--AGGCCC------GACGACCGCA---GGAG--TG-----
-TTG---------TACACGA-TAGGTCG-AAGAGT-GGTGCATGGCCGTTAACGACAAGT
GGGGTGACCT-TTG------------------------------GGTTAA-GTCCGGGAA
GTAGTGAGA--CCCCTG-CTG-TTTTTTTTTTG---------------------------
---GACAGG-ACAGGTGCTC-----AAAGCACA-GGAAGGAAGGGTCAAGAACAGGTCAG
TGATGCCCTTAGATGGTCTGGG------CTGCACGCGCACTACA-GTGGT-----CACAG

>U47052.1
-CGAAA---------------GC-ATT---------------------------------
--GCGCGG------------------AAGAGTAAGGAGCCATCCCATCAG--TTAGTAAG
TAGGGTAAGGGCCTACTTAGACGAAGACGGGT-ACGGGGAATTGTGGTTTGATTCCGGAG
AGGGAGCC-TGAGAGACGGCTACCAGGTCCAAGGACAGCAGCAGGCGCGAAAATT-ACCG
AAGCCTCCGGTGAG----GGCGGTAGTAA-GGAGACGTGG--------------------
------AAACGATG------AG----------GAGGTAAAGAATGCTCT---------GG
TAACAGGAGGTCAAG-ACTGGTGCCAGCATCCGC-GTAATACCAGCTCCTGGAGTGTCTA
TGAT-GATTGCTGCAGTTAAAGAGTTCGTAGT----------------------CG-GGC
-----------TGCGTG-------------------------------------------
----------------------------------------------------------AC
TGGCGTGAAAGG-C------TTCTTTCAAGGG------------GGGCACA-GCGCGGGG
AAAG--CAGAGGATA---------------------------------------------
----AGGAGC-GTTTTGGGGCCAGGTTATTAAGCGACGAGAGGTGAAATTTGATGACTCG
CTTAGGAGGAACAGAGGCGAAAGC-CTGGCCA-GGGCGAATCCGATGATAAAGGACGTAG
GCTAGAGGATCGAAGACGATTAGAGACCGTTGTAG-TTCTAGCAGTAAACGATGCCGAT-
--GCCG-----TGGTGCG------TG---GCGA-------CG-CGGA---GGAGAAA--T
T-GAG----TA---GGGCCCTGGGGAGAGTACACG--GCAAGCGAGAAATTTAAA-GGAA
ATTGACGGAAGAACACCACAAGGAGT----------------------------------
------------------------------------------------------------
------------------------------------------------------------
------------------------------------------------------------
------------------------------------------------------------
------------------------------------------------------------
------------------------------------------------------------
------------------------------------------------------------
-------------------------------------GGAGTGTGCGGCTTAATTTGACT
CAACGC-GGGACAGCTTACC--AGGCCC------GACGACCGCA---CGAG--TG-----
-TTG---------TACACGA-TAGGTCG-AAGAGT-GGTGCATGGCCGTTAACGACAAGT
GGGGTGACCT-TTG------------------------------GGTTAA-GTCCGGGAA
GTAGTGAGA--CCCCTGCCTG-----TCCGGCG---------------------------
---GACAGG-ACAGGTGCTC-----AAAGCACA-GGAAGGAAGGGTCAAGAACAGGTCAG
TGATGCCCTTAGATGGCGTGGG------CTGCACGCGCACTACA-GTGGT-----CACAG

>AB623036.1
CCGAAA---------------GC-ATT---------------------------------
--GCGCGG------------------AAGAGTAAGGAGCCATCCCATCAG--TTAGTAAG
TAGGGTAAGGGCCTACTTAGACGAAGACGGGT-ACGGGGAATTGTGGTTTGATTCCGGAG
AGGGAGCC-TGAGAGACGGCTACCAGGTCCAAGGACAGCAGCAGGCGCGAAAATT-ACCG
AAGCCTCCGGTGAG----GGCGGTAGTAA-GGAGACGTGG--------------------
------AAACGATG------AG----------GAGGTAAAGAATGCTCT---------GG
TAACAGGAGGTCAAG-ACTGGTGCCAGCATCCGCGGTAATACCAGCTCCTGGAGTGTCTA
TGAT-GATTGCTGCAGTTAAAGAGTTCGTAGT----------------------CG-GGC
-----------TGCGTG-------------------------------------------
----------------------------------------------------------AC
TGGCGTGAAAGGCC------TTCTTTCAAGGG------------GGGCACA-GCGCGGGG
AAAG--CAGAGGATA---------------------------------------------
----AGGAGC-GTTTTGGGGCCAGGTTATTAAGCGACGAGAGGTGAAATTTGATGACTCG
CTTAGGAGGAACAGAGGCGAAAGCGCTGGCCAGGGGCGAATCCGATGATAAAGGACGTAG
GCTAGAGGATCGAAGACGATTAGAGACCGTTGTAG-TTCTAGCAGTAAACGATGCCGAT-
--GCCG-----TGGTGCG------TGCGCGCGA-------CG-CGGA---GGAGAAA--T
T-GAG----TA---GGGCCCTGGGGAGAGTACACG-CGCAAGCGAGAAATTTAAA-GGAA
ATTGACGGAAGAACACCACAAGGAGT----------------------------------
------------------------------------------------------------
------------------------------------------------------------
------------------------------------------------------------
------------------------------------------------------------
------------------------------------------------------------
------------------------------------------------------------
------------------------------------------------------------
-------------------------------------GGAGTGTGCGGCTTAATTTGACT
CAACGC-GGGACAGCTTACC--AGGCCC------GACGACCGCA---CGAG--TG-----
-TTG---------TACACGA-TAGGTCG-AAGAGT-GGTGCATGGCCGTTAACGACAAGT
GGGGTGACCT-TTG------------------------------GGTTAA-GTCCGGGAA
GTAGTGAGA--CCCCTG-CTG-----TCCGGCG---------------------------
---GACAGG-ACAGGTGCTC-----AAAGCACA-GGAAGGAAGGGTCAAGAACAGGTCAG
TGATGCCCTTAGATGGCGTGGG------CTGCACGCGCACTACA-GTGGT-----CACAG

>HM2KT380108
CCGAAA---------------GC-ATT---------------------------------
--GCGCGG------------------AAGAGTAAGGAGCCATCCCATCAG--TTAGTAAG
TAGGGTAAGGGCCTACTTAGACGAAGACGGGT-ACGGGGAATTGTGGTTTGATTCCGGAG
AGGGAGCC-TGAGAGACGGCTACCAGGTCCAAGGACAGCAGCAGGCGCGAAAATT-ACCG
AAGCCTCCGGTGAG----GGCGGTAGTAA-GGAGACGTGG--------------------
------AAACGATG------AG----------GAGGTAAAGAATGCTCT---------GG
TAACAGGAGGTCAAG-ACTGGTGCCAGCATCCGCGGTAATACCAGCTCCTGGAGTGTCTA
TGAT-GATTGCTGCAGTTAAAGAGTTCGTAGT----------------------CG-GGC
-----------TGCGTG-------------------------------------------
----------------------------------------------------------AC
TGGCGTGAAAGGCC------TTCTTTCAAGGG------------GGGCACA-GCGCGGGG
AAAG--CAGAGGATA---------------------------------------------
----AGGAGC-GTTTTGGGGCCAGGTTATTAAGCGACGAGAGGTGAAATTTGATGACTCG
CTTAGGAGGAACAGAGGCGAAAGCGCTGGCCAGGGGCGAATCCGATGATAAAGGACGTAG
GCTAGAGGATCGAAGACGATTAGAGACCGTTGTAG-TTCTAGCAGTAAACGATGCCGAT-
--GCCG-----TGGTGCG------TGCGCGCGA-------CG-CGGA---GGAGAAA--T
T-GAG----TA---GGGCCCTGGGGAGAGTACACG-CGCAAGCGAGAAATTTAAA-GGAA
ATTGACGGAAGAACACCACAAGGAGT----------------------------------
------------------------------------------------------------
------------------------------------------------------------
------------------------------------------------------------
------------------------------------------------------------
------------------------------------------------------------
------------------------------------------------------------
------------------------------------------------------------
-------------------------------------GGAGTGTGCGGCTTAATTTGACT
CAACGC-GGGACAGCTTACC--AGGCCC------GACGACCGCA---CGAG--TG-----
-TTG---------TACACGA-TAGGTCG-AAGAGT-GGTGCATGGCCGTTAACGACAAGT
GGGGTGACCT-TTG------------------------------GGTTAA-GTCCGGGAA
GTAGTGAGA--CCCCTG-CTG-----TCCGGCG---------------------------
---GACAGG-ACAGGTGCTC-----AAAGCACA-GGAAGGAAGGGTCAAGAACAGGTCAG
TGATGCCCTTAGATGGCGTGGG------CTGCACGCGCACTACA-GTGGT-----CACAG

>AF387331.1
CCGAAA---------------GC-ATT---------------------------------
--GCGCGG------------------AAGAGTAAGGAGCCATCCCATCAG--TTAGTAAG
TAGGGTAAGGGCCTACTTAGACGAAGACGGGT-ACGGGGAATTGTGGTTTGATTCCGGAG
AGGGAGCC-TGAGAGACGGCTACCAGGTCCAAGGACAGCAGCAGGCGCGAAAATT-ACCG
AAGCCTCCGGTGAG----GGCGGTAGTAA-GGAGACGTGG--------------------
------AAACGATG------AG----------GAGGTAAAGAATGCTCT---------GG
TAACAGGAGGTCAAG-ACTGGTGCCAGCATCCGCGGTAATACCAGCTCCTGGAGTGTCTA
TGAT-GATTGCTGCAGTTAAAGAGTTCGTAGT----------------------CG-GGC
-----------TGCGTG-------------------------------------------
----------------------------------------------------------AC
TGGCGTGAAAGGCC------TTCTTTCAAGGG------------GGGCACA-GCGCGGGG
AAAG--CAGAGGATA---------------------------------------------
----AGGAGC-GTTTTGGGGCCAGGTTATTAAGCGACGAGAGGTGAAATTTGATGACTCG
CTTAGGAGGAACAGAGGCGAAAGCGCTGGCCAGGGGCGAATCCGATGATAAAGGACGTAG
GCTAGAGGATCGAAGACGATTAGAGACCGTTGTAG-TTCTAGCAGTAAACGATGCCGAT-
--GCCG-----TGGTGCG------TGCGCGCGA-------CG-CGGA---GGAGAAA--T
T-GAG----TA---GGGCCCTGGGGAGAGTACACG-CGCAAGCGAGAAATTTAAA-GGAA
ATTGACGGAAGAACACCACAAGGAGT----------------------------------
------------------------------------------------------------
------------------------------------------------------------
------------------------------------------------------------
------------------------------------------------------------
------------------------------------------------------------
------------------------------------------------------------
------------------------------------------------------------
-------------------------------------GGAGTGTGCGGCTTAATTTGACT
CAACGC-GGGACAGCTTACC--AGGCCC------GACGACCGCA---CGAG--TG-----
-TTG---------TACACGA-TAGGTCG-AAGAGT-GGTGCATGGCCGTTAACGACAAGT
GGGGTGACCT-TTG------------------------------GGTTAA-GTCCGGGAA
GTAGTGAGA--CCCCTG-CTG-----TCCGGCA---------------------------
---GACAGG-ACAGGTGCTC-----AAAGCACA-GGAAGGAAGGGTCAAGAACAGGTCAG
TGATGCCCTTAGATGGCGTGGG------CTGCACGCGCACTACA-GTGGT-----CACAG

>HE1KT380106
CCGAAA---------------GC-ATT---------------------------------
--GCGCGG------------------AAGAGTAAGGAGCCATCCCATCAG--TTAGTAAG
TAGGGTAAGGGCCTACTTAGACGAAGACGGGT-ACGGGGAATTGTGGTTTGATTCCGGAG
AGGGAGCC-TGAGAGACGGCTACCAGGTCCAAGGACAGCAGCAGGCGCGAAAATT-ACCG
AAGCCTCCGGTGAG----GGCGGTAGTAA-GGAGACGTGG--------------------
------AAACGATG------AG----------GAGGTAAAGAATGCTCT---------GG
TAACAGGAGGTCAAG-ACTGGTGCCAGCATCCGCGGTAATACCAGCTCCTGGAGTGTCTA
TGAT-GATTGCTGCAGTTAAAGAGTTCGTAGT----------------------CG-GGC
-----------TGCGTG-------------------------------------------
----------------------------------------------------------AC
TGGCGTGAAAGGCC------TTCTTTCAAGGG------------GGGCACA-GCGCGGGG
AAAG--CAGAGGATA---------------------------------------------
----AGGAGC-GTTTTGGGGCCAGGTTATTAAGCGACGAGAGGTGAAATTTGATGACTCG
CTTAGGAGGAACAGAGGCGAAAGCGCTGGCCAGGGGCGAATCCGATGATAAAGGACGTAG
GCTAGAGGATCGAAGACGATTAGAGACCGTTGTAG-TTCTAGCAGTAAACGATGCCGAT-
--GCCG-----TGGTGCG------TGCGCGCGA-------CG-CGGA---GGAGAAA--T
T-GAG----TA---GGGCCCTGGGGAGAGTACACG-CGCAAGCGAGAAATTTAAA-GGAA
ATTGACGGAAGAACACCACAAGGAGT----------------------------------
------------------------------------------------------------
------------------------------------------------------------
------------------------------------------------------------
------------------------------------------------------------
------------------------------------------------------------
------------------------------------------------------------
------------------------------------------------------------
-------------------------------------GGAGTGTGCGGCTTAATTTGACT
CAACGC-GGGACAGCTTACC--AGGCCC------GACGACCGCA---CGAG--TG-----
-TTG---------TACACGA-TAGGTCG-AAGAGT-GGTGCATGGCCGTTAACGACAAGT
GGGGTGACCT-TTG------------------------------GGTTAA-GTCCGGGAA
GTAGTGAGA--CCCCTG-CTG-----TCCGGCG---------------------------
---GACAGG-ACAGGTGCTC-----AAAGCACA-GGAAGGAAGGGTCAAGAACAGGTCAG
TGATGCCCTTAGATGGCGTGGG------CTGCACGCGCACTACA-GTGGT-----CACAG

>HM1KT380107
CCGAAA---------------GC-ATT---------------------------------
--GCGCGG------------------AAGAGTAAGGAGCCATCCCATCAG--TTAGTAAG
TAGGGTAAGGGCCTACTTAGACGAAGACGGGT-ACGGGGAATTGTGGTTTGATTCCGGAG
AGGGAGCC-TGAGAGACGGCTACCAGGTCCAAGGACAGCAGCAGGCGCGAAAATT-ACCG
AAGCCTCCGGTGAG----GGCGGTAGTAA-GGAGACGTGG--------------------
------AAACGATG------AG----------GAGGTAAAGAATGCTCT---------GG
TAACAGGAGGTCAAG-ACTGGTGCCAGCATCCGCGGTAATACCAGCTCCTGGAGTGTCTA
TGAT-GATTGCTGCAGTTAAAGAGTTCGTAGT----------------------CG-GGC
-----------TGCGTG-------------------------------------------
----------------------------------------------------------AC
TGGCGTGAAAGGCC------TTCTTTCAAGGG------------GGGCACA-GCGCGGGG
AAAG--CAGAGGATA---------------------------------------------
----AGGAGC-GTTTTGGGGCCAGGTTATTAAGCGACGAGAGGTGAAATTTGATGACTCG
CTTAGGAGGAACAGAGGCGAAAGCGCTGGCCAGGGGCGAATCCGATGATAAAGGACGTAG
GCTAGAGGATCGAAGACGATTAGAGACCGTTGTAG-TTCTAGCAGTAAACGATGCCGAT-
--GCCG-----TGGTGCG------TGCGCGCGA-------CG-CGGA---GGAGAAA--T
T-GAG----TA---GGGCCCTGGGGAGAGTACACG-CGCAAGCGAGAAATTTAAA-GGAA
ATTGACGGAAGAACACCACAAGGAGT----------------------------------
------------------------------------------------------------
------------------------------------------------------------
------------------------------------------------------------
------------------------------------------------------------
------------------------------------------------------------
------------------------------------------------------------
------------------------------------------------------------
-------------------------------------GGAGTGTGCGGCTTAATTTGACT
CAACGC-GGGACAGCTTACC--AGGCCC------GACGACCGCA---CGAG--TG-----
-TTG---------TACACGA-TAGGTCG-AAGAGT-GGTGCATGGCCGTTAACGACAAGT
GGGGTGACCT-TTG------------------------------GGTTAA-GTCCGGGAA
GTAGTGAGA--CCCCTG-CTG-----TCCGGCG---------------------------
---GACAGG-ACAGGTGCTC-----AAAGCACA-GGAAGGAAGGGTCAAGAACAGGTCAG
TGATGCCCTTAGATGGCGTGGG------CTGCACGCGCACTACA-GTGGT-----CACAG

>GU126672.1
TCGATA---------------GCTATTT-G------------------------TTGTAA
TAGCGCGG------------------GAGAGTAAGGAGCCATCCCATCAG--TTAGTAAG
TAGGGTAAGGGCCTACTTAGATGAAGACGGGT-ACGGGGAATTAGGGTTCTATTCCGGAG
AGGGAGCC-TGAGAGACGGCTACCAGGTCCAAGGACAGCAGCAGGCGCGAAAATT-ACCG
AAGCCTCCGGTGAG----GGCGGTAGTAA-GGAGACGTGA--------------------
------ATACGATG------CA----------CAGGTAAATAGTGTGCT---------AG
TAACAGGAGGTCAAG-ACTGGTGCCAGCATCCGCGGTAATACCAGCTCCTGGAGTGTCTA
TGAT-GATTGCTGCAGTTAAAGTGTTCGTAGT----------------------CG-GGC
-----------TGCATG-------------------------------------------
----------------------------------------------------------AC
TGGCGTGAAAGACC------TTCTTTCAAGGG------------GGGTACA-GCGCGGGG
AAAG--CAGAGGATA---------------------------------------------
----AGGAGC-GTTTTGGGGCCAGGTTATTAAGCGACGAGAGGTGAAATTTGATGACTCG
CTTAGGAGCAACAGAGGCGAAAGCGCTGGCCAGGGGCGAATCCGATGATAAAGGACGTAG
GCTAGAGGATCGAAGACGATTAGAGACCGTTGTAG-TTCTAGCAGTAAACGATGCCGAT-
--GCCG-----TGGTGCGATT-TGAGTTCGCGA-------CG-CGGA---AGAGAAA--T
T-CAG----TA---GGGCCCTGGGGAGAGTACACG-CGCAAGCGAGAAATTTAAA-GGAA
ATTGACGGAAGAACACCACAAGGAGT----------------------------------
------------------------------------------------------------
------------------------------------------------------------
------------------------------------------------------------
------------------------------------------------------------
------------------------------------------------------------
------------------------------------------------------------
------------------------------------------------------------
-------------------------------------GGAGTGTGCGGCTTAATTCAACT
CAACGT-GGGACAGCTTACC--AGGCCC------GACGACCGCA---CGAG--TG-----
-TTG---------TACACGA-TAGGTTG-GAGAGT-GGTGCATGGCCGTTAACGACAAGT
GGGGTGACCT-TTG------------------------------GGTTAA-GTCCGGGAA
GTAGTGAGA--CCCCTG-CTG-----TTACGGC-----------------------AAGC
CGTGACAGG-ACAGGTGCTT-----AAAGCACA-GGAAGGAAGGGTCAAGAACAGGTCAG
TGATGCCCTCAGATGGTCTGGG------CTGCACGCGCACTACA-GTGGT-----CACAG

>JN575482.1
TCGATA---------------GCTATTT-G------------------------TTGTAA
TAGCGCGG------------------GAGAGTAAGGAGCCATCCCATCAG--TTAGTAAG
TAGGGTAAGGGCCTACTTAGATGAAGACGGGT-ACGGGGAATTAGGGTTCTATTCCGGAG
AGGGAGCC-TGAGAGACGGCTACCAGGTCCAAGGACAGCAGCAGGCGCGAAAATT-ACCG
AAGCCTCCGGTGAG----GGCGGTAGTAA-GGAGACGTGA--------------------
------ATACGATG------CA----------CAGGTAAATAGTGTGCT---------GG
TAACAGGAGGTCAAG-ACTGGTGCCAGCATCCGCGGTAATACCAGCTCCTGGAGTGTCTA
TGAT-GATTGCTGCAGTTAAAGTGTTCGTAGT----------------------CG-GGC
-----------TGCATG-------------------------------------------
----------------------------------------------------------AC
TGGCGTGAAAGACC------TTCTTTCAAGGG------------GGGTACA-GCGCGGGG
AAAG--CAGAGGATA---------------------------------------------
----AGGAGC-GTTTTGGGGCCAGGTTATTAAGCGACGAGAGGTGAAATTTGATGACTCG
CTTAGGAGCAACAGAGGCGAAAGCGCTGGCCAGGGGCGAATCCGATGATAAAGGACGTAG
GCTAGAGGATCGAAGACGATTAGAGACCGTTGTAG-TTCTAGCAGTAAACGATGCCGAT-
--GCCG-----TGGTGCGATT-TGAGTTCGCGA-------CG-CGGA---AGAGAAA--T
T-CAG----TA---GGGCCCTGGGGAGAGTACACG-CGCAAGCGAGAAATTTAAA-GGAA
ATTGACGGAAGAACACCACAAGGAGT----------------------------------
------------------------------------------------------------
------------------------------------------------------------
------------------------------------------------------------
------------------------------------------------------------
------------------------------------------------------------
------------------------------------------------------------
------------------------------------------------------------
-------------------------------------GGAGTGTGCGGCTTAATTCAACT
CAACGT-GGGACAGCTTACC--AGGCCC------GACGACCGCA---CGAG--TG-----
-TTG---------TACACGA-TAGGTTG-GAGAGT-GGTGCATGGCCGTTAACGACAAGT
GGGGTGACCT-TTG------------------------------GGTTAA-GTCCGGGAA
GTAGTGAGA--CCCCTG-CTG-----TTACG-G----------------------CAAGC
CGTGACAGG-ACAGGTGCTT-----AAAGCACA-GGAAGGAAGGGTCAAGAACAGGTCAG
TGATGCCCTCAGATGGTCTGGG------CTGCACGCGCACTACA-GTGGT-----CACAG

>AJ252954.1
TCAATA---------------GCTATTTAA------------------------TTTTTA
TAGCGCGG------------------GAGAGTAAGGAGCCATCCCATCAG--TTAGTAAG
TAGGGTAAGGGCCTACTTAGACGAAGACGGGT-ACGGGGAATTAGGGTTCGATTCCGGAG
AGGGAGCC-TGAGAGATGGCTACCAGGTCCAAGGACAGCAGCAGGCGCGAAAATT-ACCG
AAGCCTCCGGTGAG----GGCGGTAGTAA-GGAGACGTGA--------------------
------ATACGATG------TG----------CAGGTAAATAATGCACT---------AG
TAACAGGAGGTCAAG-ACTGGTGCCAGCATCCGCGGTAATACCAGCTCCTGGAGTGTCTA
TGAT-GATTGCTGCAGTTAAAGTGTTCGTAGT----------------------CG-GGC
-----------TGCATG-------------------------------------------
----------------------------------------------------------AC
TGGCGTGAAAGACC------TTCCTTTCAAGG------------GGGTACA-GCGCGGGG
AAAG--CAGAGAATA---------------------------------------------
----AGGAGC-GTTTTGGGGTCAGGTTATTAAGCGACGAGAGGTGAAATTTAATGACTCG
CTTAGGAGCAACAGAGGCGAAAGCGCTGGCCAGGGGCGAATCCGATGATAAAGGACGTAG
GCTAGAGGATCGAAGACGATTAGAGACCGTTGTAG-TTCTAGCAGTAAACGATGCCGAT-
--GCCG-----TGGAGCGAGT-TTTATTCGCTT-------CG-CGGA---AGAGAAA--T
T-TAG----TA---GGGCCCTGGGGAGAGTACACG-CGCAAGCGAGAAATTTAAA-GGAA
ATTGACGGAAGAACACCACAAGGAGT----------------------------------
------------------------------------------------------------
------------------------------------------------------------
------------------------------------------------------------
------------------------------------------------------------
------------------------------------------------------------
------------------------------------------------------------
------------------------------------------------------------
-------------------------------------GGAGTGTGCGGCTTAATTCAACT
CAACGT-GGGACAGCTTACC--AGGCCG------GACGACCGCA---CGAG--TG-----
-TAG---------TACACGA-TAGGTTG-AAGAGT-GGTGCATGGCCGTTAACGACAAGT
GGGGTGACCT-TTG------------------------------GGTTAA-GTCCGGGAA
GTAGTGAGA--CCCCTG-CTG-----TTACGAG----------------------TAATG
-GTGACAGG-ACAGGTGCTC-----AAAGCACA-GGAAGGAAGGGTCAAGAACAGGTCAG
TGATGCCCTTAGATGGTCTGGG------CTGCACGCGCACTACA-GTGGT-----CACAG

>AF356223.1
TCAATA---------------GTTAAT----------------------------TTTTA
TAGCGCGG------------------GAGAGTAAGGAGCCATCCCATCAG--TTAGTAAG
TAGGGTAAGGGCCTACTTAGACGAAGACGGGT-ACGGGGAATTAGGGTTCGATTCCGGAG
AGGGAGCC-TGAGAGATGGCTACCAGGTCCAAGGACAGCAGCAGGCGCGAAAATT-ACCG
AAGCCTCCGGTGAG----GGCGGTAGTAA-GGAGACGTGA--------------------
------ATACGATG------TG----------CAGGTAAATAATGCACT---------AG
TAACAGGAGGTCAAG-ACTGGTGCCAGCATCCGCGGTAATACCACCTCCTGGAGTGTTTA
TAAT-GATTGCTGCAGTTAAAGTGTTCGTAGT----------------------CG-GGC
-----------TGCATG-------------------------------------------
----------------------------------------------------------AC
TGGCGTGAAAGACC------TTCTTTCAAGGG------------GGGTACA-GCGCGGGG
AAAG--CAGAGAATA---------------------------------------------
----AGGAGC-GTTTTGGGGTCAGGTTATTAAGCGACGAGAGGTGAAATTTGATGACTCG
CTTAGGAGCAACAGAGGCGAAAGCGCTGACCAGGGGCGAATCCGATGATAAAGGACGTAG
GCTAGAGGATCGAAGACGATTAGAGACCGTTGTAG-TTCTAGCAGTAAACGATGCCGAT-
--GCCG-----TGGAGCGAGT-TTTATTCGCTT-------CG-CGGA---AGAGAAA--T
T-TAG----TA---GGGCCCTGGGGAGAGTACACG-CGCAAGCGAGAAATTTAAA-GGAA
ATTGACGGAAGAACACCACAAGGAGT----------------------------------
------------------------------------------------------------
------------------------------------------------------------
------------------------------------------------------------
------------------------------------------------------------
------------------------------------------------------------
------------------------------------------------------------
------------------------------------------------------------
-------------------------------------GGAGTGTGCGGCTTAATTCAACT
CAACGT-GGGACAGCTTACC--AGGCCC------GACGACCGCA---CGAG--TG-----
-TAG---------TACACGA-TAGGTTG-AAGAGT-GGTGCATGGCCGTTAACGACAAGT
GGGGTGACCT-TTG------------------------------GGTTAA-GTCCGGGAA
GTAGTGAGA--CCCCTG-CTG-----TTACTAG-----------------------TAAT
TGTGACAGG-ACAGGTGCTC-----AAAGCACA-GGAAGGAAGGGTCAAGAACAGGTCAG
TGATGCCCTTAGATGGTCTGGG------CTGCACGCGCACTACA-GTGGT-----CACAG

>AF104085.1
TCAATA---------------GCTATTTAA------------------------TTTTTA
TAGCGCGG------------------GAGAGTAAGGAGCCATCCCATCAG--TTAGTAAG
TAGGGTAAGGGCCTACTTAGACGAAGACGGGT-ACGGGGAATTAGGGTTCGATTCCGGAG
AGGGAGCC-TGAGAGATGGCTACCAGGTCCAAGGACAGCAGCAGGCGCGAAAATT-ACCG
AAGCCTCCGGTGAG----GGCGGTAGTAA-GGAGACGTGA--------------------
------ATACGATG------TG----------CAGGTAAATAATGCACT---------AG
TAACAGGAGGTCAAG-ACTGGTGCCAGCATCCGCGGTAATACCAGCTCCTGGAGTGTCTA
TGAT-GATTGCTGCAGTTAAAGTGTTCGTAGT----------------------CG-GGC
-----------TGCATG-------------------------------------------
----------------------------------------------------------AC
TGGCGTGAAAGACC------TTCTTTCAAGGG------------GGGTACA-GCGCGGGG
AAAG--CAGAGAATA---------------------------------------------
----AGGAGC-GTTTTGGGGTCAGGTTATTAAGCGACGAGAGGTGAAATTTGATGACTCG
CTTAGGAGCAACAGAGGCGAAAGCGCTGACCAGGGGCGAATCCGATGATAAAGGACGTAG
GCTAGAGGATCGAAGACGATTAGAGACCGTTGTAG-TTCTAGCAGTAAACGATGCCGAT-
--GCCG-----TGGAGCGAGT-TTTATTCGCTT-------CG-CGGA---AGAGAAA--T
T-TAG----TA---GGGCCCTGGGGAGAGTACACG-CGCAAGCGAGAAATTTAAA-GGAA
ATTGACGGAAGAACACCACAAGGAGT----------------------------------
------------------------------------------------------------
------------------------------------------------------------
------------------------------------------------------------
------------------------------------------------------------
------------------------------------------------------------
------------------------------------------------------------
------------------------------------------------------------
-------------------------------------GGAGTGTGCGGCTTAATTCAACT
CAACGT-GGGACAGCTTACC--AGGCCC------GACGACCGCA---CGAG--TG-----
-TAG---------TACACGA-TAGGTTG-AAGAGT-GGTGCATGGCCGTTAACGACAAGT
GGGGTGACCT-TTG------------------------------GGTTAA-GTCCGGGAA
GTAGTGAGA--CCCCTG-CTG-----TTACGCG----------------------TAATT
GGTGACAGG-ACAGGTGCTC-----AAAGCACA-GGAAGGAAGGGTCAAGAACAGGTCAG
TGATGCCCTTAGATGGTCTGGG------CTGCACGCGCACTACA-GTGGT-----CACAG

>U78176.1
------------------------------------------------------------
--------------------------CAGAATGAGCTGCAACCCTATCAG--TTTGTTGG
AAGTGTAAAAGACTCCCAAGACGTCGACGGGTAACGGGAAATCAGTGTTTGATTCCGGAG
AGGGAGCC-TGAGAGATGGCTCCCACGTCCAAGGATGGCAGCAGGCGCGAAAATT-GTCC
ACTCTTT---GGAGA---GGAGACAGTTA-TGAGGCGTGA--------------------
TTAAAAGAGCGAAG------TGTAAACACCTTCGTGTAA-------------------CG
CAATTGGAGGGCAAGTTTTGGTGCCAGCAGCCGCGGTAATTYCAACTCCAAGAGTGCCCA
TGGT-GGATGCTGCAGTTAAAAAGTCCGTAGT----------------------CGTAGA
------------------------------------------------------------
------------------------------------------------------------
--------------------TGCAATTAAAGGGTGC--------GGATCAA-GCGCACTG
AGTT--TGTTGAGTTGTAG-----------------------------------------
----CGGAGC-GGATAGGGAGCATGGTATAGGTTGGCGAAGAATGAAATCTCAAGACCCA
ACCTGGACCAACTGAGGCGAAAGCGGTGCTCTTATACGCATCCGAGGATCAAGGACGAAG
GCTGGAGGATCGAAAGTGATTAGATACCGCTGTAG-TTCCAGCAGTAAACTATGCCGAC-
------------------ATTCTCTGTCCAGCG-----GACG-GGGA---AGGGAGAAAT
CTTAG----TTTTCGGGCTCTGGGGATAGTACGCT-TGCAAGAGTGAAACTTAAAGCGAA
ATTGACGGAAGGACACTACCAGGAGT----------------------------------
------------------------------------------------------------
------------------------------------------------------------
------------------------------------------------------------
------------------------------------------------------------
------------------------------------------------------------
------------------------------------------------------------
------------------------------------------------------------
-------------------------------------GGATTGTACTGCTTAATTTGACT
CAACGC-GGGAAAACTTACC--AGGGTCAA----GTTCTCCGTAGATCGAG---------
-------------TACGTGA-GGGGAAC-GAGAGT-GGTGCATGGCCGTTGGAAATTGAT
GGGATGACTT-TTA------------------------------GCTTAA-ATGCTGAAA
CCAGTGAGATCTTCTAG-------------------------------------------
----------ACAGGTGCCAT----CCGGCACA-GGAGGGCGAAGGCGATAACAGGTCCG
TGATGCCCTTAGATATCCTGGG------CTGCAAGTGCAATACA-ATATT-----CATGT

>L07123.1
------------------------------------------------------------
--AAGCGG-------------------GGAATAAGGCGCAACCCTATCAG--CTTGTTGG
TAGTGTAAAGGACTACCAAGGCCATGACGGGTAACGGGAAATCAGGGTTTGGTTCCGGAG
AGGGAGCC-TGAGAGATGGCTCCCACGTCCAAGGACGGCAGCAGGCGCGAAACTT-GTCC
ACTCCTTA--CAGG----AGAGACAGTCA-TGAGACGTGA--------------------
------GTATAACA----CCTG----------AGTGTAAAGA-----CCTTAGGGTGAAG
CAATTGGAGGGCAAGCTTTGGTGCCAGCAGCCGCGGTAACTCCAACTCCAAGAGTGTCTA
TGGT-GGATGCTGCAGTTAAAGGGTCCGTAGT----------------------CG----
------------------------------------------------------------
------------------------------------------------------------
-----TGAAATGCG-------TTGTTCAATAG------------CGATGAGTTTGC----
------TAATCTTTG---------------------------------------------
----CGGAAC-GGATAGGGAGTGTAGTATAGACTGGCGAAGAATGAAATCTCAAGACCCA
GTTTAGGACTACGA--GCGAAGGCGACACTCTTAGACGTATCTTAGGATCAAGGACGAAG
GCAGGAGTACCGAAAGTGATTAGACACCGCTGTAG-TTCCTGCAGTAAACTATGCCGAC-
-AGCCT-----GTGTGTGAGAATACGTGGG----------CG--------GGAGAAA--T
CTTAG----TGTTCGGGCTCTGGGGATAGTACGCT-CGCAAGGGTGAAACTTAAAGCGAA
ATTGACGGAAGGACACTACCAGGAGT----------------------------------
------------------------------------------------------------
------------------------------------------------------------
------------------------------------------------------------
------------------------------------------------------------
------------------------------------------------------------
------------------------------------------------------------
------------------------------------------------------------
-------------------------------------GGATTGTGCTGCTTAATTTAACT
CAACGC-GGGAAAACTTACC--AGGGTCAA----GTCATTCGTT---GGAT--CGAA---
-------------TACGTGA--GAATGGCAGGAGT-GGTGCATGGCCGTTGGAAATTGAT
GGGC--ACCT-TTA------------------------------GCTTAA-ATGC-TTAA
CCAGTGAGACCTCCTTG-------------------------------------------
----------CACGGTGTTCT----GTAACACA-GGAGGGTGGAGGCTATAACAGGTCCG
TGATGCCCTTAGATATCCTGGG------CAGCAAGCGCAATACA-ATACT----------

>AF051932.1
TTAGATAAAAAACCAACCGAGGCGACTCGGAAGATGGATGATTCATGATAACTTATCGAA
TCGCACGG-CGCAAGCAGGCGATGGTTCAATCAAATTTCTGCCCTATCAACTTTCGATGG
TAGGATAGAGGCCTACCATGGTGATAACGGGTAACGGAGAATTAGGGTTCGATTCCGGAG
AGGGAGCC-TGAGAAACGGCTACCACATCCAAGGAAGGCAGCAGGCGCGCAAATT-ACCC
AATCC-----TGACACAGGGAGGTAGTGA-CAATAAATAACAAACCAGGGCTTTTATAGT
TTTGG-AATTGGAA------TG----------AGTACAATTTAAATCTCTTAACGAGGAA
CAATTGGAGGGCAAG-TCTGGTGCCAGCAGCCGCGGTAATTCCAGCTCCAATAGCGTATA
TTAA-AGTTGTTGCAGTTAAAACGCCCGTAGT----------------------TG-AAT
GAGTGGACTTGTGCGGG------------------ATGGACCGCAAGGAAAGTTTTGTAC
GAGTTCAATATTTTGGCAACATGGGCCATTGAGTTGGGACATGGTAGCCAGAGCATTTAC
TTTGAAAAAATTAG------AGTGTTTAAAGCAGGCGCACGTTTGAATAGA-TTAGCATG
GGAT--AATAGAATAGGACTTTGGATCTATTTTGTTGGTTTCTAGGACCAAAGTAATGAT
GAATAGGGAC-AGTCGGGGGTATTTGTATTACATAGTCAGAGGTGAAATTCTTGGATTTA
TGTAGGACAAACTATTGCGAAGGCATTTACCAAGGATGTTTTCATTAATCAAGGACGATA
GTCAGGTGATCAAAGACGATTAGATACCGTCGTAG-TCTTGACCGTAAACGATGCCGAC-
--TAGGGA---TCGGACGAGGATATGATAGTCACGTTCGGCACCTTG---TGAGAAA--T
CAAAG----TTTTTGGGTTCCGGGGGGAGTATGGT-CGCAAGGCTGAAACTTGAA--GGA
ATTGACGGAAGGGCACCACCAGGAGT----------------------------------
------------------------------------------------------------
------------------------------------------------------------
------------------------------------------------------------
------------------------------------------------------------
------------------------------------------------------------
------------------------------------------------------------
------------------------------------------------------------
-------------------------------------GGAGCCTGCGGCTTAATTTGACT
CAACACGGGGGAAACTCACC--AGGTCCA-----GACATAGTAA---GGAT--TG-ACAG
ATTGAGAGCTCT-TTCTTGA-TTCTATG-GGTGGT-GGTGCATGGCCGTTCTTAGTTGGT
GGAGTGATTTGTCT------------------------------GGTTAA-TTCCGATAA
CGAACGAGA--CCTTGACCTGCTAAATAGTCAAGCCAACACTGTTGGTTCGAATTGACTT
CTTAGAGGG-ACTGTAGACT-----AAAGTCTACGGAAGTTTGAGGCAATAACAGGTCTG
TGATGCCCTTAGATGTTCTGGG------CCGCACGCGCGCTACA-CTGACATGGGCAACG

>AY635838.1
TTAGATAAAAAACCAATGTGGGCAACC--ACTCTTTGGTGATTCATAGTAACTTATCGAA
TCGCATGGCCTTGTGCTGGYGATGGTTCATTCAAATTTCTGCCCTATCAACTTTCGATGG
TAGGATAGGGGCCTACCATGGTTTTAACGGGTAACGGGGAATTAGGGTTCGATTCCGGAG
AGGGAGCC-TGAGAAACGGCTACCACATCCAAGGAAGGCAGCAGGCGCGCAAATT-ACCC
AA-----TGGGGACACCCCGAGGTAGTGA-CAATAAATAACAATGCAGGACCTTTGGTTT
TGC---AATTGGAA------TG----------AGTACAATTTAAATCCCTTAACGAGGAA
CAATTGGAGGGCAAG-TCTGGTGCCAGCAGCCGCGGTAATTCCAGCTCCAATAGCGTATA
TTAA-AGTTGTTGCAGTTAAAAAGCTCGTAGT----------------------TG-AAT
-----------TTCGGATTCAACATAATAGTCTGGTAAAACAGTACTTTTATGTTGTATC
TTACCTTCTGGGGAACTAAGGTGCTCTTAACTGGGTGTCTTGGGGAACCAGAACCTTTAC
TTTGAAAAAATTAG------AGTGTTTAAAGCAGGCTTCGGCTTGAATACA-TTAGCATG
GAAT--AATAGAATAGGACTTTGGTTCTATTTTGTTGGTTTCTAGAACCAGAGTAATGAT
TAATAGGGAC-AGTTGGGGGCATTAGTATTGAGCAGCTAGAGGTGAAATTCTTGGATTTG
CTCAAGGCTAACTACTGCGAAAGCATTTGCCAAGGATGTTTTCATTAATCAAGAACGAAA
GTTAGGGGATCGAAGACGATTAGATACCGTCGTAG-TCTTAACCATAAACGATGCCGAC-
--TAGGGAT--CGGTGGGACTCGTTTCGAGCTC--ATCGGCACCTTA---TGAGAAA--T
CAAAG----TGTTTGGGTTCCGGGGGGAGTATGGT-CGCAAGGCTGAAACTTAAA--GGA
ATTGACGGAAGGGCACCACCAGGAGT----------------------------------
------------------------------------------------------------
------------------------------------------------------------
------------------------------------------------------------
------------------------------------------------------------
------------------------------------------------------------
------------------------------------------------------------
------------------------------------------------------------
-------------------------------------GGAGCCTGCGGCTTAATTTGACT
CAACAC-GGGGAAACTCACC--AGGTCCA-----GACATAGTAA---GGAT--TG-ACAG
ATTGAGAGCTCT-TTCTTGA-TTCTATG-GGTGGT-GGTGCATGGCCGTTCTTAGTTGGT
GGAGTGATTTGTCT------------------------------GGTTAA-TTCCGATAA
CGAACGAGA--CCTTAACCTGCTAAATAGTTGC---GTGAACCTTGGTTCATTGCAACTT
CTTAGAGGGACTATCTGTGT-----CTAACAGATGGAAGTTTGAGGCAATAACAGGTCTG
TGATGCCCTTAGATGTTCTGGG------CTGCACGCGCGCTACA-CTGATGAAACCAGCG

>JX967274.1
TTAGATAAAAAACCATCCCGGGCAACC-GGTTCTTTGGTGATTCATGATAACTTTTCGAA
TCGTATGGCCTTGTGCTGACGATGTTTCATTCAAATTTCTGCCCTATCAACTTTCGATGG
TAGGATAGAGGCCTACCATGGTTTTAACGGGTAACGGGGAATTAGGGTTCGATTCCGGAG
AGGGGGCC-TGAGAAATGGCCACCACATCCAAGGAAGGCAGCAGGCGCGCAAATT-ACCC
AATCC-----TGACACAGGGAGGTAGTGA-CAATAAATAACAATACAGGGCTCTAACGAG
TCTTGTAATTGGAA------TG----------AGTACAATCTAAACCCCTTAACGAGGAA
CAATTGGAGGGCAAG-TCTGGTGCCAGCAGCCGCGGTAATTCCAGCTCCAATAGCGTATA
TTAA-AGTTGTTGCAGTTAAAAAGCTCGTAGTTGAATTTTGGACTCGTTTGAC-TG-GTC
-----------TGCCTA------------------ACGGCACGTACTGGTCGATCGTGTC
TTCTTTTCTGGAGATTCCGTCTGTTCTTAACTGAGTGGGCGGAAGAACCAGAACTTTTAC
TTTGAAGAAATTAG------AGTGTTCAAAGCAGGCTTTCGCTTGAATACA-TTAGCATG
GAAT--AATAGAATAGGACTTTGGTTCTATTTTGTTGGTTTCTAGGACCGAGGTAATGAT
TAATAGGGAT-AGTTGGGGGCATTAGTATTTCAGTGTCAGAGGTGAAATTCTTGGATTTC
TGAAAGACTAACTACTGCGAAAGCATTTGCCAAGGATGTTTTCATTAATCAAGAACGAAA
GTTAG-GGATCGAAGACGATTAGATACCGTCGTAG-TCTTAACCATAAACTATGCCGAC-
--TCGGGAT--CGGTGGAATATAATTTATGTATTCATCGGCACCGTA---TGAGAAA--T
CAAAG----TTTTTGGGTTCTGGGGGGAGTACGCGTCGCAAGGCTGAAACTTAAA--GGA
ATTGACGGAAGGGCACCACCAGGAGTGAACAATATTACTAGTCGCAGGTAATCCGCTCCG
AAAAGCAGCCTGAAAGGGTGAGGTGAACAAGTGCCTCAAGTTTCACTGTACTTTAGTGTT
TCTTGAAATAAATGCTAGTCGTTGTCTTACTGTAATACAAGTAATTCAATGGCGACACCG
TCAAATTGCGGGAACATCCTAAAGCTTTTGTAACCAAACTAAAATGGAAACATTTTAGTG
GCCAGGGTAATGACCTCGGGTATGGTAATATCACAAAAGATGTCACAATGGACAATCCGC
AGCCAAGCTCTAAGTCTTTTCTTAATTGTAAAGATATGAGTGCTGTTCACAGACTAGATG
GCGGTGGGTCTATCGCTTAAGACAATCATAAGAGGAATACATTGTATTCCTTGTGGTTCA
TGTTAACTAAGCGCGATAGGTCTAAGATATAGTCGGGCTCTTAGAGAAATCTAAGGGATT
GCTACAAAGCTTCTATGTGGTATAATGATACTAAACGGGAGCCTGCGGCTTAATTTGACT
CAACAC-GGGAAAACTCACC--AGGTCCA-----GACATAGTAA---GGAT--TG-ACAG
ATTGAGAGCTCT-TTCTTGATTTCTATG-GTTGGT-GGTGCATGGCCGTTCTTAGTTGGT
GGAGTGATTTGTCT------------------------------GGTTAA-TTCCGTTAA
CGAACGAGA--CCTTATCCTGCTAAATAGTTGCTGGAAGTTCTTACTTCCACGGCAACTT
CTTAGAGGG-ACTATTGATGTT---TAATCAAT-GGAAGTTTGAGGCAATAACAGGTCTG
TGATGCCCTTAGATGTTCTGGG------CTGCACGCGCGCTACA-CTGATGAAGTCAGCG

>D29946.1
TTAGATAAAAAACCAACGTGGGCAACC-ACTTTTTAGGTGATTCATAATAACTTTTCGAA
TCGTATGACTTTACGTCGACGATGGTTCATTCAAATTTCTGCCCTATCAACTTTCGATGG
TAGGATAGAGGCCTACCATGGTTTTAACGGGTAACGGGGAATTAGGGTTCGATTCCGGAG
AGGGA-CC-TGAGAAACGGCTACCACATCCAAGGAAGGCAGCAGGCGCGCAAATT-ACCC
AATCC-----TGACACAGGGAGGTAGTGA-CAATAAATAACAATACAGGGCTCTTTTGGG
TCTTGTAATTGGAA------TG----------AGTACAATTTAAATCTCTTAACGAGGAA
CAATTGGAGGGCAAG-TCTGGTGCCAGCAGCCGCGGTAATTCCAGCTCCAATAGCGTATA
TTAA-AGTTGTTGCAGTTAAAAAGCTCGTAGTTGAATTTTGGACCTCGGCCAGACG-GTC
-----------TGCCTG---------------TTTGGGTACGTACTGTCTTGGCTAGGTC
TTTCCTTCTGGAGAGCCTAGGTGTCGTTTACTCGGCGTCTAGGGGATCCAGGACTTTTAC
TTTGAAAAAATTAG------AGTGTTTAAAGCAGGCTTACGCTTGAATACA-TTAGCATG
GAAT--AATAGAATAGGACTTTGGTTCTATTTTGTTGGTTTCTAGGACCAAGGTAATGAT
TAATAGGGAT-AGTTGGGGGCATTAGTATTTAATTGTCAGAGGTGAAATTCTTGGATTTA
TGAAAGACTAACTTCTGCGAAAGCATTTGCCAAGGATGTTTTCATTAATCAAGAACGAAA
GTTAGGGGATCGAAGACGATCAGATACCGTCGTAG-TCTTAACCATAAACTATGCCGAC-
--TTGGGAT--CGGTCAATGTTATTTTATGACTTGATCGGCACCATA---TGAGAAA--T
CAAAG----TTTTTGGGTTCCGGGGGGAGTATGGT-CGCAAGGCTGAAACTTAAA--GGA
ATTGACGGAAGGGCACCACCAGGAGT----------------------------------
------------------------------------------------------------
------------------------------------------------------------
------------------------------------------------------------
------------------------------------------------------------
------------------------------------------------------------
------------------------------------------------------------
------------------------------------------------------------
-------------------------------------GGAGCCTGCGGCTTAATTTGACT
CAACAC-GGGGAAACTCACC--AGGTCCA-----GACATAGTAA---GGAT--TG-ACAG
ATTGAGAGCTCT-TTCTTGA-TTCTATG-GGTGGT-GGTGCATGGCCGTTCTTAGTTGGT
GGAGTGATTTGTCT------------------------------GGTTAA-TTCCGATAA
CGAACGAGA--CCTTAACCTGCTAAATAGTTACGTTTACCTTTGTGTAGACGGACAACTT
CTTAGAGGG-ACTGCTGATGTT---TAATCAGT-GGAAGTTTGAGGCAATAACAGGTCTG
TGATGCCCTTAGATGTTCTGGG------CCGCACGCGCGCTACA-CTGATGAAATCAACG

>AF534878.1
ACTAAG------------------------------------------------------
--------------------------TAGAATAAGAGATTGACCTATCAG--CTAGTATG
TAGGGTAAGGGCCTACGTAGGCTATGACGGGTAACGGGGAATTAGGGTTCTATTCCGGAG
AAGGAGGC-TGAGAGATGGCTACTAGGTCTAAGGAGAGCAGCAGGCGCGAAACTT-ACCC
AATGCTATTAGTAG----TGAGGTAGTTA-TGAGAAGTAG--------------------
-----TGGATTAAATTTCACTGATTTTCCCGCTAAACAAGGGAAAT------------TA
TAATTGGAGGGCAAG-TCTGGTGCCAGCAGCCGCGGTAATTCCAGCTCCAAGAGTATCCA
TGAG-TATTGCTGCAATTAAAAAGTTCGTAGT----------------------TG----
------------------------------------------------------------
----------------------------------------------------------AT
T-------------------------------------------AAGTAGA-ATATCTTG
AGAT----AAGAATG-----------------------------------AGGTCTACAT
AAGCGAAAGC-CATGGAGGGAAATAGGATTAAATAGGGAGGGGTGAAATCTGCAGATCTA
TTTAGGACTAACAGAAGCGAAAGCGATTTTCCATGTGGTATTTGACAATCAAGAACGAAA
GCCGGAGTATCGAAGACGATTAGAGACCGTCGTAGTTCCGTGCAGTAAACWATGTTATAT
TATTTGTGTTATRATGAGAAGTTATAG-------------CA-TGGATATATAGAAA--T
T-AAGATATTAT--GAACTTTGGGGATAGTACGAA-CGCAAGTTTTAAACTTAAA-TGAA
ATTGACGGAAGGACAC-ACCAGGAGT----------------------------------
------------------------------------------------------------
------------------------------------------------------------
------------------------------------------------------------
------------------------------------------------------------
------------------------------------------------------------
------------------------------------------------------------
------------------------------------------------------------
-------------------------------------GGAGTGTGCGGTTTAATTTGACT
CAACGC-GGGACAACTTACC--ATTTTTA-----GAAGCGATTA---TGAG--TG-----
ATAA---------ATCACGATTTCGCCT--TGAGT-GGTGCATGGCCGTTAACAATGCGT
GATGTGAATT-TTGAGATTATAGATAGCCAATAAGGCTATAAAAAGTTAA-ATCCACCAA
TGTGTGAGA--CCCATG--TACTAATTATAAGG---------------------------
-TTAGTAG--ACAGATGATGT----AAATCATA-GGAAGGAGTGGGCGATAACAGGTCAG
TGATGCCCTTAAATGAAATGGG------CGACACGCGCACTACA------------ATAG

>AF484695.1
TAAAGA---------------GTGATCTACT-----------------------------
--------------------------ACGATTAAGTTTCTGACCTATTAG--CTAGATGG
TAGGGTAAGGGCCTACCATGGCGATGATGGGTAACGGGGAATCAGTGTTTGATACCGGAG
AGGGAGCC-TGAGAAATAGCTCCCACGTCCAAGGATGGCAGCAGGCGCGAAACTT-ACCC
AATTC-----CTATAGGGAGAGGTAGTGA-AGAGACGTGT--------------------
-TTTATTAATAAGGCTACATTT----------TAAATATATGATTGCCC-----------
-GATTGGAGGGCAAG-TCTGGTGCCAGCAGCCGCGGTAATTCCAGCTCCAATAGCGCATA
TGAT-AGTTGCTGCAGTTAAAACGTCCGTAGT----------------------TG-ACC
-----------ACCTTA-------------------------------------------
--------------------------------------------------------TTAC
TGTGAGGAAATTAT------GTTTCTCAAAGA-----------CTAGTATT-ATAGCATG
GAATAATGTGGAGAA---------------------------------------------
----AGGAAC-AGATGATGGCAATAGTATTCAATAGCGAGGGGTGAAAACTGATGACCTG
TTGAGGACTACCTGAGGCGAAGGCGATTGTCAAGTATGTATCCGTTAATCAAGGACTTAA
GCTGGAGGATCGAAGATGATTAGATACCGTCGTAG-TTCCAGCTGTAAACGATGCCTACT
ATGTTA-----TAGTTTAAAC-------TGTGA-------CA--TTA---GGAGAAA--T
CAAAG----TGTATAGGCTCTGGGGATAGTATTAA-TGCAAATTAGAAACTTAAA--GAA
ATTGACGGAAGGACACCACAAGGAGT----------------------------------
------------------------------------------------------------
------------------------------------------------------------
------------------------------------------------------------
------------------------------------------------------------
------------------------------------------------------------
------------------------------------------------------------
------------------------------------------------------------
-------------------------------------GGATTGTGCGGCTTAATTTGACT
CAACGC-GGGACAACTTACC--AGGGCCC-----AATG--TGTA---GGAAAATG-GCGA
TTTGAGAGAATC-CCCATGA-TTATGCA-GGAGGT-GGTGCATGGCCGTTTTCAACACGT
GGGGTGACCTGTCA------------------------------GGTTAA-ATCCTTTAA
CGCGTGAGG--CTGTGAACTATTAATTTTAATA---------------------------
-TTGACGGATGGCGGC---------AAGCCATA-GGAAGCACGG--CGATAACAGGTCAG
TGATGCCCCTAGATGTTCTGGG------TTGCACGCGCAATACA-ATGGG------ATGG

>AY090065.1
-----------------------------------------------------------G
AAGTGCGA-----------------------TGAGGCTCTGACCTATTAG--TTTGTCGG
TACGGTAAGTGCGTACGGAGACGATGATGGGTAACGGGGGAT-ATAGTCCGATTCCGGAG
AGGGAGCC-TGAGAGATGGCTGCCACGTCCAAGGACGGCAGCAGGCGCGCAACTT-ACCC
AA--------TGAG-GATTGAGGTAGTGA-CGAGGCGTAG--------------------
-----GGTGTGAAG------TA----------AGAGTAAAGAACTTATT------GAGAG
CGACTGGAGGGCAAG-TCTGGTGCCAGCAGCCGCGGTAATTCCAGCTCCAGGGGCGTCTG
TGTG-TGTTGCTGCGGTTAAAAAGCGCGTAGTT-------------------TGTGGTGT
-----------AGCGGG-------------------------------------------
--------------------------------------------------------TCAT
TGTGGGGCGAGATCAA----TGCGTTCTGTGT-------GACTTATGCTCA-TTGCTAGG
GAGC--------GCG---------------------------------------------
----AGACGC----------CGGTGGTATTCGGTAGCGAGGGGTGAAAACTGCAGACCTA
CCGAGGAGCGACAGAGGCGTAAGCGGCCGGCGAGTGCGGATCCGACGATCAAGCGCGTGG
GCAGGAGTATCGAAGACGATTAGAGACCGTCGTAG-TTCCTGCAGTAAACGATGCCGACA
TGGTTGAA---TAGAAT-----------------------TGACCAA---AGGGAAA--C
T-GAG----TGTACGGGCTCCGGGGAGAGTACGGG-CGCAAGCCAGAAACTTGAA--GAA
ATTGACGGAAGGACACCACCAGGCGT----------------------------------
------------------------------------------------------------
------------------------------------------------------------
------------------------------------------------------------
------------------------------------------------------------
------------------------------------------------------------
------------------------------------------------------------
------------------------------------------------------------
-------------------------------------GGAGTGTGCGGGTTAATTTGACT
CAACGC-GGGGCAACTTACC--CGGGCC------GCAGCTTTTA----GAGAAGGA----
-------------AACCTGA-TTGAGCT-GCACGT-GGTGCATGGCCGTTCTCAACGCGA
GGGGTGACCA-CTG------------------------------AGTTAG-TTCTGGCAA
GCCGTGAGG--CCCCTG---------TACTTAT---------------------------
----------GTAGACGGCGGACGGCAAGTCCGAGGAAGCGAGGGCGTATAACAGGTCTG
TGATGCCCGCAGATGTCCGGGG------CTCCACGCGCACTACA-ATAGC----------

>AF439320.1
------------------------------------------------------------
--------------------------GTGGGTGAGACTCTGCCCTATCAG--CTTGGGGG
TACGGTAAGTGCGTACCCTTGCGACGACGGGTAACGGGAAATCGGGGTTTGATTCCGGAG
AGGGAGCC-TGAGAGATGGCTACCACGTCCAAGGATGGCAGCAGGCGCGGAAATT-ACCC
ACTT------GGAGGACCAGAGGTAGTGA-CGAGGCGTTT--------------------
-----TTAATGAGA------------------ATAGTGTAAAAAGCTGTTCGAA----AG
CAACTGGAGGGCAAG-TCTGGTGCCAGCAGCCGCGGTAATTCCAGCTCCAGGAGCGTCTG
CGTG-TGTTGCTGCGGTTAAAGAGTGCGTAGT----------------------CG-GGT
-----------TATTTG-------------------------------------------
-----------------------------------------------------------C
CAGCAATAAAGGTG------CAGTCTCTAACT------------GTATATT-GTGCTGGT
A-----CTTTGATCT---------------------------------------------
----AGGAACTGGATAAAGGTTATGGTATTCGACAGCGAGGGGTGAAAATTAATGACCTG
TTGAGGAGCGACTGATGCGAAAGCGGTAATCTATGACGGGTTTGACGATAAAGCGCGTAG
GCAGGAGTATCGAAGGCGATTAGAGACCGTCGTAGTTCTTTGCAGTAAACGATGCCAAC-
-----------AGGAATG------CAAGTGCTG-------TGTTCCT---AGGGAAA--C
T-GAG----TGTATGGGCTCTGGGGATAGTACAGG-CGCAAGCTAGAAACTTGAA--GAA
ATTGACGGAAGGACACCACAAGGAGT----------------------------------
------------------------------------------------------------
------------------------------------------------------------
------------------------------------------------------------
------------------------------------------------------------
------------------------------------------------------------
------------------------------------------------------------
------------------------------------------------------------
-------------------------------------GGAGTGTGCGGGTTAATTTGACT
CAACGC-GGGACAACTTACC--AGGGTATGTGACATTGAGCGAAGAGCATGGATGCGATC
TGTG---------TTC-TGA-TGATGTT-ACGTGT-GGTGCATGGCCGTTCTTAACACGT
GGGGTGACCTGTCT------------------------------GGTTAA-ATCCGATAA
CGCGTGAGA--CC-----CTG---------------------------------------
-------GATAATGACGATACTTGACAAGAGTAGGGAAGCTCGGGTCGATAACAGGTCTG
TGATGCCCATAGATATTCTGGG------CGCCACGCGCACTACATTGGGGATGGTTACGT

>AY090062.1
------------------------------------------------------------
-----------------------------GATGAGGATGTGACCTATCAGC-TTTGTCGG
TACGATAAGTGCGTACCGTGGCTATAACGGGTAACGGGGAATATGGGTTTTATTCCGGAG
AGGGAGCC-TGAGAGATGGCTGCCACGTCCAAGGACGGCAGCAGGCGCGAAACTT-ACCC
AA--------TGAA-CATTGAGGTAGTTA-CGAGGCGTAA--------------------
---GTTATATTGAG------------------TGAATAAAATACACTCAT--------AA
ATATTGGAGGGCAAG-TCTGGTGCCAGCAGCCGCGGTAATACCAGCTCCAATAGCGTCTG
TGTT-TATTGCTGCGGTTAAAACGTGCGTAGT----------------------CT-GG-
-----------TTTATA-------------------------------------------
----------------------------------------------------------GC
CTGAGTTAAATACG------TGTGCTTTAAGC------------ATGAAGT-ATGTCAGG
GACT--TAGACCTTGGGAT-----------------------------------------
----AGGGAC------GGGGCAATGATATTCGGCAGCGAGAGGTGAAAATCGATGACCTG
CTGAGGAGCAACAGAGGCGAAAGCGGTTGTCCAGAACTAGTCCGACGATCAAGCACGTGA
GCAGGAGTATCGAAGGCGATTAGAGACCGTCGTAGTTCCTAGCAGTAAACGATGCCAAC-
--ACTG-----TGGTGGAATGTCAC---------------TG-CAGA---AGCGAAA--G
C-TAG----TGTGTAGGCTCCGGGGATAGTACGGA-CGCAAGTTTGAAACTTGAA--GAA
ATTGACGGAAGGACACCACAAGGAGT----------------------------------
------------------------------------------------------------
------------------------------------------------------------
------------------------------------------------------------
------------------------------------------------------------
------------------------------------------------------------
------------------------------------------------------------
------------------------------------------------------------
-------------------------------------GGAGTGTGCGGGTTAATTTGACT
CAACGC-GGGAAAACTTACCTGAGGCAG------GCTGTTAGTA---GGAGATTG-----
-CTT---------AGCAAGA-TACTGCA-GCGCGT-GGTGCATGGCCGTTCTTAACACGT
GGGGTGACCTGTCT------------------------------GGTCAA-ATCTGATAA
CGCGTGAGA-----------GGTGGATTCTATT---------------------------
-GTAAAAGGTAGAGACGGTGTATG-TAAGTACAAGGAAGCACCACCCAATAACAAGTCTG
TGATGCCCGTAGATGTCCAGGG------CTCCACGCGCACTACA---GTT-----TAGTG

>AY090048.1
------------------------------------------------------------
--------------------------ATGGATGAGGATGTGACCTATCAG--CTTGTCGG
TACGGTAAGGGCGTACCGAGGCGATAACGGGTAACGGGGAATATGGGTTTTATTCCGGAG
AGGGAGCC-TGAGAGATGGCTGCCACGTCCAAGGACGGCAGCAGGCGCGCAACTT-ACCC
AA--------TGAA-CATTGAGGTAGTTA-CGAGGCGTAT--------------------
--TTGTATATGGAT------------------TGTGTAAACAGCATTCC--------GAA
GTACTGGAGGGCAAG-TCTGGTGCCAGCAGCCGCGGTAATACCAGCTCCAGTAGCGTCTG
TGTT-TATTGCTGCGGTTAAAACGTGCGTAGT----------------------CT-GGC
-----------AGTTCG-------------------------------------------
----------------------------------------------------------GC
TTGAGTTTAATATG------CATGTTCATATT------------GCAAGGA-CTCTCAGG
AACT--TATGCCTTGAGAC-----------------------------------------
----AGGGA------GGAGGTGATGTTATTTGGTAGCGAGAGGTGACAATCGATGACCTA
CTGAGGAGCGACAGAGGCGAAAGCGATCACCAGGAACTGATCTGACGATCAAGCACGTGA
GCAGGAGTATCGAAGAGGATTAGAGACCCACGTAGTTCCTTGCAGTCAACAATGCCAAC-
--ACTG-----TGGTGCT------CTTTTGCAT-------TG-CAGA---AGCGAAA--G
C-TAG----TGTATGGGCTCCGGGGATAGTACGGA-CGCAAGTTTGAAACTTGAA--GAA
ATTGACGGAAGGACACCACAAGGAGT----------------------------------
------------------------------------------------------------
------------------------------------------------------------
------------------------------------------------------------
------------------------------------------------------------
------------------------------------------------------------
------------------------------------------------------------
------------------------------------------------------------
-------------------------------------GGAGTGTGCGGGTTAATTTGACT
CAACGC-GGGAAAACTTACC--CGGGCA------GGCAGTTGT----CGAG--CGAAGCT
AGTA---------TAGCTGA-TGATGCT-GCGCGT-GGTGCATGGCCGTTCTTAACACGT
GGAGTGATCTGTCT------------------------------GGTCAA-ATCTGATAA
CGCGTGAGAGGTGAGTGTTTG--------------------------------------C
AGCGAAGCGAACAGACGGTGTCTGTAAAGACAA-GGAAGCGACACCCAATAACAGGTCTG
TGATGCCCGTAGATGTCCGGGG------CTCCACGCGCACTACA-ATGGG----------

>AF025685.1
------------------------------------------------------------
--------------------------TAGGATGAGGATGTGACCTATCAG--CTTGACGG
TACGGTAAGTGCGTACCGTGGCTATAACGGGTAACGGGGAATATGGGTTTTATTCCGGAG
AGGGAGCC-TGAGAGATGGCTGCCACGTCCAAGGACGGCAGCAGGCGCGAAACTT-ACCC
AA--------TGAA-CATTGAGGTAGTTA-CGAGGCGTAT-----------------TAT
TAGTGTATATGGTG------------------TGTATAAACAGCACACC--------GAA
GTACTGGAGGGCAAG-TCTGGTGCCAGCAGCCGCGGTAATACCAGCTCCAGTAGCGTCTG
TGTT-TATTGCTGCGGTTAAAATGTGCGTAGT----------------------CT-GGT
-----------TAGTGG-------------------------------------------
----------------------------------------------------------TC
TGGAGTAAA-----------TCTTTT------------------GTATCTA-ACAACAGG
GTATTCTAGAGACTTATACCTTGAGAC---------------------------------
----AGGGAA------GAGGCGATGATATTTGGTAGCGAGAGGTGAAAATCGATGACCTA
CCAAGGAGCACCGGAGGCGAAAGCGATCGCCGAGAACTGTTCTGACGATCAAGCGCGTGA
GCAGGAGTATCGAAGAGGATTAGAGACCCACGTAGTTCCTTGCAGTCAACGATGCCAAC-
--GCTG-----TGGTGGTATTTACCAT-------------TG-CAGA---GGCGAAA--G
C-TAG----TGTATGGGCTCCGGGGATAGTACGGA-CGCAAGTTTGAAACTTGAA--GAA
ATTGACGGAAGGACACCACAAGGAGT----------------------------------
------------------------------------------------------------
------------------------------------------------------------
------------------------------------------------------------
------------------------------------------------------------
------------------------------------------------------------
------------------------------------------------------------
------------------------------------------------------------
-------------------------------------GGAGTGTGCGGGTTAATTTGACT
CAACGC-GGGAAAACTTACC--CGGGCA------GGCAATTGTCGAGGGAAGCTA-----
-TTG---------TAGCTGA-TGATATT-GCGCGT-GGTGCATGGCCGTTCTTAACACGT
GGAGTGATCTGTCT------------------------------GGTCAA-ATCTGATAA
CGCGTGAGAGGTGAGTGGTTG-----------------------------------CTTT
TGTGACTAG-ACGGTGTCTG-----TAAAGACAAGGAAGCGACACCCAATAACAGGTCTG
TGATGCCCGTAGATGTCCGGGG------CTCCACGCGCACTACA-ATGGG----------
